# Supplementary material for: Integrative bioinformatic analysis identifies an extracellular matrix gene signature linked to muscle adaptation to endurance and resistance training
Source: Physiol Rep. 2026 Apr 16;14(8):e70874. doi: 10.14814/phy2.70874 (PMC13086640; doi:10.14814/phy2.70874)
Supplement: Supplementary file 1 — Data S1. [file PHY2-14-e70874-s001.xlsx]

## Sheet: GSE27536  DEGs 
	ID	Gene.symbol	Gene.title	log2(fold change)	#NAME?
	202310_s_at	COL1A1	collagen type I alpha 1 chain	3.222	6.699
	202311_s_at	COL1A1	collagen type I alpha 1 chain	2.788	5.067
	1556499_s_at	COL1A1	collagen type I alpha 1 chain	2.658	7.6
	209596_at	MXRA5	matrix remodeling associated 5	2.621	5.786
	202404_s_at	COL1A2	collagen type I alpha 2 chain	2.609	6.32
	211161_s_at	COL3A1	collagen type III alpha 1 chain	2.584	7.263
	201852_x_at	COL3A1	collagen type III alpha 1 chain	2.511	6.643
	215076_s_at	COL3A1	collagen type III alpha 1 chain	2.253	6.767
	202998_s_at	LOXL2	lysyl oxidase like 2	2.231	5.936
	229275_at	IGFN1	immunoglobulin-like and fibronectin type III domain containing 1	2.2	3.301
	202965_s_at	CAPN6	calpain 6	2.161	6.493
	211981_at	COL4A1	collagen type IV alpha 1 chain	2.054	8.904
	212488_at	COL5A1	collagen type V alpha 1 chain	2.009	5.48
	211966_at	COL4A2	collagen type IV alpha 2 chain	1.979	8.156
	204114_at	NID2	nidogen 2	1.973	8.276
	211964_at	COL4A2	collagen type IV alpha 2 chain	1.94	9.053
	212013_at	PXDN	peroxidasin	1.938	6.733
	211980_at	COL4A1	collagen type IV alpha 1 chain	1.93	9.219
	222722_at	OGN	osteoglycin	1.927	3.972
	218730_s_at	OGN	osteoglycin	1.918	4.683
	204273_at	EDNRB	endothelin receptor type B	1.894	7.607
	229985_at	BTNL9	butyrophilin like 9	1.78	4.149
	202403_s_at	COL1A2	collagen type I alpha 2 chain	1.775	5.855
	211651_s_at	LAMB1	laminin subunit beta 1	1.763	5.817
	226311_at	ADAMTS2	ADAM metallopeptidase with thrombospondin type 1 motif 2	1.735	3.566
	223343_at	MS4A7	membrane spanning 4-domains A7	1.727	4.332
	225681_at	CTHRC1	collagen triple helix repeat containing 1	1.725	6.104
	213905_x_at	BGN	biglycan	1.68	4.248
	215446_s_at	LOX	lysyl oxidase	1.669	3.497
	201505_at	LAMB1	laminin subunit beta 1	1.663	6.439
	223122_s_at	SFRP2	secreted frizzled related protein 2	1.631	2.886
	221729_at	COL5A2	collagen type V alpha 2 chain	1.625	5.532
	204776_at	THBS4	thrombospondin 4	1.623	4.157
	213975_s_at	LYZ	lysozyme	1.604	2.979
	204051_s_at	SFRP4	secreted frizzled related protein 4	1.583	2.92
	202007_at	NID1	nidogen 1	1.56	8.006
	212012_at	PXDN	peroxidasin	1.56	7.089
	212489_at	COL5A1	collagen type V alpha 1 chain	1.555	4.643
	221730_at	COL5A2	collagen type V alpha 2 chain	1.552	5.441
	202450_s_at	CTSK	cathepsin K	1.541	4.184
	219087_at	ASPN	asporin	1.521	3.016
	207173_x_at	CDH11	cadherin 11	1.495	3.669
	200665_s_at	SPARC	secreted protein acidic and cysteine rich	1.49	6.509
	211734_s_at	FCER1A	Fc fragment of IgE receptor Ia	1.483	4.928
	201261_x_at	BGN	biglycan	1.48	4.383
	235199_at	RNF125	ring finger protein 125	1.463	6.134
	208851_s_at	THY1	Thy-1 cell surface antigen	1.462	3.369
	1558101_at	NFIA	nuclear factor I A	1.461	3.219
	213869_x_at	THY1	Thy-1 cell surface antigen	1.453	4.611
	225242_s_at	CCDC80	coiled-coil domain containing 80	1.452	3.928
	218729_at	LXN	latexin	1.443	5.79
	201744_s_at	LUM	lumican	1.424	4.005
	202202_s_at	LAMA4	laminin subunit alpha 4	1.418	5.655
	219666_at	MS4A6A	membrane spanning 4-domains A6A	1.414	3.468
	228617_at	XAF1	XIAP associated factor 1	1.404	6.577
	224356_x_at	MS4A6A	membrane spanning 4-domains A6A	1.401	3.751
	228434_at	BTNL9	butyrophilin like 9	1.392	5.212
	227061_at	LINC01279	long intergenic non-protein coding RNA 1279	1.37	3.921
	230061_at	TM4SF18	transmembrane 4 L six family member 18	1.363	5.71
	223922_x_at	MS4A6A	membrane spanning 4-domains A6A	1.358	4.768
	203185_at	RASSF2	Ras association domain family member 2	1.352	4.569
	223280_x_at	MS4A6A	membrane spanning 4-domains A6A	1.351	3.43
	210933_s_at	FSCN1	fascin actin-bundling protein 1	1.343	5.908
	226474_at	NLRC5	NLR family CARD domain containing 5	1.33	3.915
	222668_at	KCTD15	potassium channel tetramerization domain containing 15	1.325	5.078
	225626_at	PAG1	phosphoprotein membrane anchor with glycosphingolipid microdomains 1	1.32	6.921
	235944_at	HMCN1	hemicentin 1	1.319	4.495
	229127_at	JAM2	junctional adhesion molecule 2	1.318	7.692
	202369_s_at	TRAM2	translocation associated membrane protein 2	1.316	5.16
	224013_s_at	SOX7	SRY-box 7	1.312	5.363
	201743_at	CD14	CD14 molecule	1.3	2.93
	201417_at	SOX4	SRY-box 4	1.299	6.507
	214081_at	PLXDC1	plexin domain containing 1	1.288	4.761
	213418_at	HSPA6	heat shock protein family A (Hsp70) member 6	1.279	2.888
	207714_s_at	SERPINH1	serpin family H member 1	1.279	3.482
	212364_at	MYO1B	myosin IB	1.278	6.697
	220122_at	MCTP1	multiple C2 and transmembrane domain containing 1	1.275	2.787
	201416_at	SOX4	SRY-box 4	1.272	4.376
	204150_at	STAB1	stabilin 1	1.272	4.133
	201438_at	COL6A3	collagen type VI alpha 3 chain	1.27	5.05
	228915_at	DACH1	dachshund family transcription factor 1	1.27	3.523
	227923_at	SHANK3	SH3 and multiple ankyrin repeat domains 3	1.263	3.888
	201666_at	TIMP1	TIMP metallopeptidase inhibitor 1	1.26	4.233
	202409_at	INS-IGF2///IGF2	INS-IGF2 readthrough///insulin like growth factor 2	1.253	4.829
	212365_at	MYO1B	myosin IB	1.252	7.001
	214453_s_at	IFI44	interferon induced protein 44	1.239	4.514
	204271_s_at	EDNRB	endothelin receptor type B	1.234	7.981
	35147_at	MCF2L	MCF.2 cell line derived transforming sequence like	1.234	4.394
	204352_at	TRAF5	TNF receptor associated factor 5	1.231	5.467
	232080_at	HECW2	HECT, C2 and WW domain containing E3 ubiquitin protein ligase 2	1.217	3.392
	203477_at	COL15A1	collagen type XV alpha 1 chain	1.205	7.012
	225799_at	LOC101930489///MIR4435-2HG///LINC00152	uncharacterized LOC101930489///MIR4435-2 host gene///long intergenic non-protein coding RNA 152	1.205	5.008
	229074_at	EHD4	EH domain containing 4	1.203	6.589
	206025_s_at	TNFAIP6	TNF alpha induced protein 6	1.198	3.133
	210757_x_at	LOC101926921///DAB2	uncharacterized LOC101926921///DAB2, clathrin adaptor protein	1.196	6.038
	201279_s_at	LOC101926921///DAB2	uncharacterized LOC101926921///DAB2, clathrin adaptor protein	1.192	4.914
	221019_s_at	COLEC12	collectin subfamily member 12	1.19	3.777
	1558397_at	PECAM1	platelet and endothelial cell adhesion molecule 1	1.19	2.779
	236224_at	RIT1	Ras like without CAAX 1	1.19	3.338
	235371_at	GXYLT2	glucoside xylosyltransferase 2	1.188	2.978
	208782_at	FSTL1	follistatin like 1	1.186	4.254
	229218_at	COL1A2	collagen type I alpha 2 chain	1.181	3.316
	210609_s_at	TP53I3	tumor protein p53 inducible protein 3	1.172	3.139
	230992_at	BTNL9	butyrophilin like 9	1.158	3.853
	201069_at	MMP2	matrix metallopeptidase 2	1.157	3.41
	230867_at	COL6A6	collagen type VI alpha 6 chain	1.155	2.727
	1552509_a_at	CD300LG	CD300 molecule like family member g	1.146	4.508
	205381_at	LRRC17	leucine rich repeat containing 17	1.145	2.879
	227410_at	FAM43A	family with sequence similarity 43 member A	1.144	4.99
	203325_s_at	COL5A1	collagen type V alpha 1 chain	1.14	3.444
	204446_s_at	ALOX5	arachidonate 5-lipoxygenase	1.138	4.158
	228863_at	PCDH17	protocadherin 17	1.138	4.087
	212588_at	PTPRC	protein tyrosine phosphatase, receptor type C	1.135	4.093
	209344_at	TPM4	tropomyosin 4	1.135	3.775
	222101_s_at	DCHS1	dachsous cadherin-related 1	1.132	5.848
	204115_at	GNG11	G protein subunit gamma 11	1.128	7.429
	213316_at	KIAA1462	KIAA1462	1.118	6.052
	212935_at	MCF2L	MCF.2 cell line derived transforming sequence like	1.116	4.351
	1555858_at	THUMPD3-AS1	THUMPD3 antisense RNA 1	1.115	5.642
	227420_at	TNFAIP8L1	TNF alpha induced protein 8 like 1	1.111	7.339
	235489_at	RHOJ	ras homolog family member J	1.11	7.685
	203989_x_at	F2R	coagulation factor II thrombin receptor	1.105	3.892
	212956_at	TBC1D9	TBC1 domain family member 9	1.101	5.574
	204787_at	VSIG4	V-set and immunoglobulin domain containing 4	1.097	3.074
	201564_s_at	FSCN1	fascin actin-bundling protein 1	1.092	4.253
	224937_at	PTGFRN	prostaglandin F2 receptor inhibitor	1.09	3.193
	213592_at	APLNR	apelin receptor	1.089	4.838
	205150_s_at	TRIL	TLR4 interactor with leucine rich repeats	1.087	3.481
	203146_s_at	GABBR1	gamma-aminobutyric acid type B receptor subunit 1	1.082	2.749
	229308_at	ANKRD29	ankyrin repeat domain 29	1.081	4.212
	229554_at	LUM	lumican	1.079	3.227
	238332_at	ANKRD29	ankyrin repeat domain 29	1.078	4.044
	226905_at	FAM101B	family with sequence similarity 101 member B	1.078	6.089
	232458_at	COL3A1	collagen type III alpha 1 chain	1.076	3.947
	214660_at	ITGA1	integrin subunit alpha 1	1.076	5.459
	239942_at	GNG11	G protein subunit gamma 11	1.074	4.865
	201721_s_at	LAPTM5	lysosomal protein transmembrane 5	1.07	4.25
	228489_at	TM4SF18	transmembrane 4 L six family member 18	1.069	3.675
	205304_s_at	KCNJ8	potassium voltage-gated channel subfamily J member 8	1.068	6.421
	209541_at	IGF1	insulin like growth factor 1	1.067	4.285
	208983_s_at	PECAM1	platelet and endothelial cell adhesion molecule 1	1.063	6.308
	221039_s_at	ASAP1	ArfGAP with SH3 domain, ankyrin repeat and PH domain 1	1.061	5.95
	206101_at	ECM2	extracellular matrix protein 2	1.061	2.737
	210095_s_at	IGFBP3	insulin like growth factor binding protein 3	1.06	3.706
	226731_at	ITGA1	integrin subunit alpha 1	1.06	7.157
	204722_at	SCN3B	sodium voltage-gated channel beta subunit 3	1.056	3.639
	208850_s_at	THY1	Thy-1 cell surface antigen	1.052	2.854
	226814_at	ADAMTS9	ADAM metallopeptidase with thrombospondin type 1 motif 9	1.047	3.548
	212667_at	SPARC	secreted protein acidic and cysteine rich	1.039	6.624
	212187_x_at	PTGDS	prostaglandin D2 synthase	1.037	4.271
	213423_x_at	TUSC3	tumor suppressor candidate 3	1.036	5.252
	202878_s_at	CD93	CD93 molecule	1.034	6.338
	226085_at	CBX5	chromobox 5	1.031	3.17
	52255_s_at	COL5A3	collagen type V alpha 3 chain	1.031	4.233
	226789_at	EMB	embigin	1.03	3.562
	224964_s_at	GNG2	G protein subunit gamma 2	1.027	3.184
	37408_at	MRC2	mannose receptor C type 2	1.027	5.7
	202966_at	CAPN6	calpain 6	1.022	3.554
	209955_s_at	FAP	fibroblast activation protein alpha	1.022	3.547
	236089_at	HECW2	HECT, C2 and WW domain containing E3 ubiquitin protein ligase 2	1.022	5.071
	203570_at	LOXL1	lysyl oxidase like 1	1.022	2.806
	201616_s_at	CALD1	caldesmon 1	1.02	4.768
	203065_s_at	CAV1	caveolin 1	1.02	7.865
	204122_at	TYROBP	TYRO protein tyrosine kinase binding protein	1.02	3.776
	224847_at	CDK6	cyclin dependent kinase 6	1.018	4.624
	213428_s_at	COL6A1	collagen type VI alpha 1 chain	1.018	5.013
	217028_at	CXCR4	C-X-C motif chemokine receptor 4	1.018	3.48
	223235_s_at	SMOC2	SPARC related modular calcium binding 2	1.018	4.581
	209540_at	IGF1	insulin like growth factor 1	1.016	4.333
	226841_at	MPEG1	macrophage expressed 1	1.016	3.474
	203987_at	FZD6	frizzled class receptor 6	1.012	5.911
	223395_at	ABI3BP	ABI family member 3 binding protein	1.006	2.925
	204439_at	IFI44L	interferon induced protein 44 like	1.004	4.051
	205247_at	NOTCH4	notch 4	1.004	4.724
	209082_s_at	COL18A1	collagen type XVIII alpha 1 chain	1.003	3.767
	217890_s_at	PARVA	parvin alpha	1.003	5.027
	221698_s_at	CLEC7A	C-type lectin domain family 7 member A	1.002	5.751
	201798_s_at	MYOF	myoferlin	1.002	3.808
	214059_at	IFI44	interferon induced protein 44	1.001	3.117
	203934_at	KDR	kinase insert domain receptor	0.999	4.047
	222446_s_at	BACE2	beta-site APP-cleaving enzyme 2	0.998	5.129
	219235_s_at	PHACTR4	phosphatase and actin regulator 4	0.998	4.689
	223361_at	ABRACL	ABRA C-terminal like	0.995	4.317
	212670_at	ELN	elastin	0.995	2.828
	1554233_at	C1QTNF9B///C1QTNF9	C1q and tumor necrosis factor related protein 9B///C1q and tumor necrosis factor related protein 9	0.994	3.869
	213541_s_at	ERG	ERG, ETS transcription factor	0.994	4.386
	204955_at	SRPX	sushi repeat containing protein, X-linked	0.994	4.012
	219506_at	C1orf54	chromosome 1 open reading frame 54	0.991	3.975
	213125_at	OLFML2B	olfactomedin like 2B	0.991	3.748
	205471_s_at	DACH1	dachshund family transcription factor 1	0.988	3.351
	201278_at	LOC101926921///DAB2	uncharacterized LOC101926921///DAB2, clathrin adaptor protein	0.985	4.432
	209318_x_at	PLAGL1	PLAG1 like zinc finger 1	0.985	3.688
	223796_at	CNTNAP3B///CNTNAP3P2///CNTNAP3	contactin associated protein-like 3B///contactin associated protein-like 3 pseudogene 2///contactin associated protein-like 3	0.984	3.519
	212372_at	MYH10	myosin, heavy chain 10, non-muscle	0.984	4.489
	201280_s_at	LOC101926921///DAB2	uncharacterized LOC101926921///DAB2, clathrin adaptor protein	0.982	5.365
	201669_s_at	MARCKS	myristoylated alanine rich protein kinase C substrate	0.982	4.844
	211748_x_at	PTGDS	prostaglandin D2 synthase	0.982	4.624
	223849_s_at	MOV10	Mov10 RISC complex RNA helicase	0.981	5.131
	230550_at	MS4A6A	membrane spanning 4-domains A6A	0.981	4.218
	236223_s_at	RIT1	Ras like without CAAX 1	0.981	4.722
	236335_at	GUCY1A2	guanylate cyclase 1 soluble subunit alpha 2	0.98	7.542
	208981_at	PECAM1	platelet and endothelial cell adhesion molecule 1	0.979	6.959
	207002_s_at	PLAGL1	PLAG1 like zinc finger 1	0.978	4.104
	202957_at	HCLS1	hematopoietic cell-specific Lyn substrate 1	0.977	6.078
	1566539_at	MAGI1	membrane associated guanylate kinase, WW and PDZ domain containing 1	0.976	3.074
	204677_at	CDH5	cadherin 5	0.973	5.424
	236359_at	SCN4B	sodium voltage-gated channel beta subunit 4	0.973	3.793
	203187_at	DOCK1	dedicator of cytokinesis 1	0.972	4.097
	223455_at	TCHP	trichoplein keratin filament binding	0.972	6.54
	218589_at	LPAR6	lysophosphatidic acid receptor 6	0.971	5.886
	225897_at	MARCKS	myristoylated alanine rich protein kinase C substrate	0.97	3.734
	218638_s_at	LOC100130872///SPON2	uncharacterized LOC100130872///spondin 2	0.967	4.096
	238066_at	RBP7	retinol binding protein 7	0.967	3.417
	228698_at	SOX7	SRY-box 7	0.967	6.61
	202664_at	WIPF1	WAS/WASL interacting protein family member 1	0.963	4.604
	219213_at	JAM2	junctional adhesion molecule 2	0.961	4.438
	203320_at	SH2B3	SH2B adaptor protein 3	0.961	4.937
	207943_x_at	PLAGL1	PLAG1 like zinc finger 1	0.96	4.491
	205051_s_at	KIT	KIT proto-oncogene receptor tyrosine kinase	0.955	3.895
	227001_at	NIPAL2	NIPA like domain containing 2	0.955	3.413
	213974_at	ADAMTSL3	ADAMTS like 3	0.951	3.256
	201162_at	IGFBP7	insulin like growth factor binding protein 7	0.951	6.76
	232297_at	KLHL5	kelch like family member 5	0.951	5.775
	232090_at	DNM3OS	DNM3 opposite strand/antisense RNA	0.95	3.285
	212143_s_at	IGFBP3	insulin like growth factor binding protein 3	0.949	3.32
	243623_at	SLC1A7	solute carrier family 1 member 7	0.949	3.034
	202766_s_at	FBN1	fibrillin 1	0.947	3.179
	1555852_at	PSMB8-AS1	PSMB8 antisense RNA 1 (head to head)	0.946	3.482
	217763_s_at	RAB31	RAB31, member RAS oncogene family	0.946	4.858
	221794_at	DOCK6	dedicator of cytokinesis 6	0.945	4.56
	212538_at	DOCK9	dedicator of cytokinesis 9	0.943	6.899
	213652_at	PCSK5	proprotein convertase subtilisin/kexin type 5	0.941	4.914
	219700_at	PLXDC1	plexin domain containing 1	0.94	3.766
	218313_s_at	GALNT7	polypeptide N-acetylgalactosaminyltransferase 7	0.939	4.191
	206701_x_at	EDNRB	endothelin receptor type B	0.938	4.462
	242680_at	AVPR1A	arginine vasopressin receptor 1A	0.937	4.412
	221773_at	ELK3	ELK3, ETS transcription factor	0.935	6.834
	205303_at	KCNJ8	potassium voltage-gated channel subfamily J member 8	0.935	4.369
	209118_s_at	TUBA1A	tubulin alpha 1a	0.931	4.167
	224848_at	CDK6	cyclin dependent kinase 6	0.93	5.729
	201667_at	GJA1	gap junction protein alpha 1	0.929	4.141
	201163_s_at	IGFBP7	insulin like growth factor binding protein 7	0.929	7.082
	206332_s_at	IFI16	interferon gamma inducible protein 16	0.927	6.321
	202008_s_at	NID1	nidogen 1	0.925	4.939
	208982_at	PECAM1	platelet and endothelial cell adhesion molecule 1	0.925	4.929
	212771_at	FAM171A1	family with sequence similarity 171 member A1	0.924	4.305
	211864_s_at	MYOF	myoferlin	0.924	3.229
	211571_s_at	VCAN	versican	0.924	2.757
	231991_at	CCM2L	CCM2 like scaffolding protein	0.923	4.137
	209156_s_at	COL6A2	collagen type VI alpha 2 chain	0.922	3.598
	204468_s_at	TIE1	tyrosine kinase with immunoglobulin like and EGF like domains 1	0.922	2.901
	202273_at	PDGFRB	platelet derived growth factor receptor beta	0.921	5.255
	228477_at	ARGLU1	arginine and glutamate rich 1	0.919	4.519
	1555812_a_at	ARHGDIB	Rho GDP dissociation inhibitor beta	0.918	4.256
	233893_s_at	UVSSA	UV stimulated scaffold protein A	0.912	3.024
	226420_at	MECOM	MDS1 and EVI1 complex locus	0.911	3.766
	211663_x_at	PTGDS	prostaglandin D2 synthase	0.911	4.547
	213293_s_at	TRIM22	tripartite motif containing 22	0.91	5.127
	201040_at	GNAI2	G protein subunit alpha i2	0.909	6.048
	209278_s_at	TFPI2	tissue factor pathway inhibitor 2	0.908	2.741
	225369_at	ESAM	endothelial cell adhesion molecule	0.906	4.351
	210839_s_at	ENPP2	ectonucleotide pyrophosphatase/phosphodiesterase 2	0.903	3.69
	242234_at	XAF1	XIAP associated factor 1	0.903	2.763
	227070_at	GLT8D2	glycosyltransferase 8 domain containing 2	0.902	3.573
	222372_at	MAGI1	membrane associated guanylate kinase, WW and PDZ domain containing 1	0.901	3.306
	209826_at	PPT2-EGFL8///EGFL8///PPT2	PPT2-EGFL8 readthrough (NMD candidate)///EGF like domain multiple 8///palmitoyl-protein thioesterase 2	0.901	3.938
	202465_at	PCOLCE	procollagen C-endopeptidase enhancer	0.9	3.576
	228280_at	ZC3HAV1L	zinc finger CCCH-type containing, antiviral 1 like	0.898	5.231
	226022_at	SASH1	SAM and SH3 domain containing 1	0.893	6.901
	224596_at	SLC44A1	solute carrier family 44 member 1	0.893	4.486
	208998_at	UCP2	uncoupling protein 2	0.89	3.211
	227077_at	ZNF286B///ZNF286A	zinc finger protein 286B///zinc finger protein 286A	0.89	3.867
	213139_at	SNAI2	snail family transcriptional repressor 2	0.887	3.952
	221731_x_at	VCAN	versican	0.886	3.041
	210762_s_at	DLC1	DLC1 Rho GTPase activating protein	0.884	5.925
	225656_at	EFHC1	EF-hand domain containing 1	0.883	7.126
	227443_at	LURAP1L	leucine rich adaptor protein 1 like	0.881	3.536
	201859_at	SRGN	serglycin	0.881	6.965
	211742_s_at	EVI2B	ecotropic viral integration site 2B	0.879	2.928
	201847_at	LIPA	lipase A, lysosomal acid type	0.879	5.849
	225116_at	HIPK2	homeodomain interacting protein kinase 2	0.878	3.724
	211719_x_at	FN1	fibronectin 1	0.877	3.215
	1552931_a_at	PDE8A	phosphodiesterase 8A	0.877	3.954
	209392_at	ENPP2	ectonucleotide pyrophosphatase/phosphodiesterase 2	0.876	3.191
	217757_at	A2M	alpha-2-macroglobulin	0.873	6.2
	204236_at	FLI1	Fli-1 proto-oncogene, ETS transcription factor	0.873	4.908
	212298_at	NRP1	neuropilin 1	0.873	5.464
	41577_at	PPP1R16B	protein phosphatase 1 regulatory subunit 16B	0.873	4.93
	242214_at	RPS27A	ribosomal protein S27a	0.873	7.245
	209081_s_at	COL18A1	collagen type XVIII alpha 1 chain	0.872	4.115
	206481_s_at	LDB2	LIM domain binding 2	0.871	3.959
	1552701_a_at	CARD16	caspase recruitment domain family member 16	0.87	3.938
	201012_at	ANXA1	annexin A1	0.869	2.836
	221840_at	PTPRE	protein tyrosine phosphatase, receptor type E	0.866	5.039
	209124_at	MYD88	myeloid differentiation primary response 88	0.865	7.463
	216442_x_at	FN1	fibronectin 1	0.863	3.378
	212314_at	SEL1L3	SEL1L family member 3	0.863	4.31
	225354_s_at	SH3BGRL2	SH3 domain binding glutamate rich protein like 2	0.861	2.939
	210495_x_at	FN1	fibronectin 1	0.858	3.164
	201939_at	PLK2	polo like kinase 2	0.857	3.986
	201288_at	ARHGDIB	Rho GDP dissociation inhibitor beta	0.855	6.659
	209526_s_at	HDGFRP3	hepatoma-derived growth factor, related protein 3	0.855	4.68
	204950_at	CARD8	caspase recruitment domain family member 8	0.853	3.413
	202411_at	IFI27	interferon alpha inducible protein 27	0.853	4.295
	202746_at	ITM2A	integral membrane protein 2A	0.852	4.624
	229228_at	LOC401317///CREB5	uncharacterized LOC401317///cAMP responsive element binding protein 5	0.852	2.784
	205507_at	ARHGEF15	Rho guanine nucleotide exchange factor 15	0.851	4.563
	222233_s_at	DCLRE1C	DNA cross-link repair 1C	0.85	5.564
	216033_s_at	FYN	FYN proto-oncogene, Src family tyrosine kinase	0.85	3.752
	232024_at	GIMAP2	GTPase, IMAP family member 2	0.85	3.663
	229118_at	PRRG3	proline rich and Gla domain 3	0.847	3.07
	212950_at	ADGRF5	adhesion G protein-coupled receptor F5	0.846	5.181
	203416_at	CD53	CD53 molecule	0.846	4.046
	238835_at	AVPR1A	arginine vasopressin receptor 1A	0.845	2.896
	212486_s_at	FYN	FYN proto-oncogene, Src family tyrosine kinase	0.844	3.348
	223204_at	FAM198B	family with sequence similarity 198 member B	0.843	5.16
	238694_at	DGKE	diacylglycerol kinase epsilon	0.842	3.483
	238905_at	RHOJ	ras homolog family member J	0.842	5.275
	212820_at	DMXL2	Dmx like 2	0.841	4.413
	203373_at	SOCS2	suppressor of cytokine signaling 2	0.841	3.905
	225355_at	NEURL1B	neuralized E3 ubiquitin protein ligase 1B	0.84	7.002
	219833_s_at	EFHC1	EF-hand domain containing 1	0.839	3.804
	208966_x_at	IFI16	interferon gamma inducible protein 16	0.836	4.866
	38241_at	BTN3A3	butyrophilin subfamily 3 member A3	0.833	2.846
	204482_at	CLDN5	claudin 5	0.833	7.278
	210830_s_at	PON2	paraoxonase 2	0.833	5.511
	209651_at	TGFB1I1	transforming growth factor beta 1 induced transcript 1	0.833	3.866
	227236_at	TSPAN2	tetraspanin 2	0.833	4.04
	229002_at	FAM69B	family with sequence similarity 69 member B	0.832	3.496
	1555860_x_at	THUMPD3-AS1	THUMPD3 antisense RNA 1	0.83	3.211
	219274_at	TSPAN12	tetraspanin 12	0.83	3.837
	204620_s_at	VCAN	versican	0.829	2.759
	224685_at	AFDN	afadin, adherens junction formation factor	0.828	5.766
	213238_at	ATP10D	ATPase phospholipid transporting 10D (putative)	0.827	3.804
	226028_at	ROBO4	roundabout guidance receptor 4	0.827	6.619
	227482_at	ADCK1	aarF domain containing kinase 1	0.824	3.676
	201088_at	KPNA2	karyopherin subunit alpha 2	0.823	5.137
	211926_s_at	MYH9	myosin, heavy chain 9, non-muscle	0.823	4.325
	213326_at	VAMP1	vesicle associated membrane protein 1	0.823	3.122
	227354_at	PAG1	phosphoprotein membrane anchor with glycosphingolipid microdomains 1	0.822	4.103
	208933_s_at	LGALS8	galectin 8	0.818	6.844
	212522_at	PDE8A	phosphodiesterase 8A	0.816	5.122
	202368_s_at	TRAM2	translocation associated membrane protein 2	0.816	4.037
	228642_at	HOTAIRM1	HOXA transcript antisense RNA, myeloid-specific 1	0.814	3.834
	243481_at	RHOJ	ras homolog family member J	0.814	4.478
	223314_at	TSPAN14	tetraspanin 14	0.813	4.432
	204639_at	ADA	adenosine deaminase	0.812	6.622
	202806_at	DBN1	drebrin 1	0.812	4.11
	204472_at	GEM	GTP binding protein overexpressed in skeletal muscle	0.812	2.876
	217897_at	FXYD6	FXYD domain containing ion transport regulator 6	0.811	5.555
	210105_s_at	FYN	FYN proto-oncogene, Src family tyrosine kinase	0.811	5.062
	204049_s_at	PHACTR2	phosphatase and actin regulator 2	0.811	6.333
	202688_at	TNFSF10	tumor necrosis factor superfamily member 10	0.811	5.124
	231411_at	LHFP	lipoma HMGIC fusion partner	0.81	3.699
	201753_s_at	ADD3	adducin 3	0.809	4.699
	218803_at	CHFR	checkpoint with forkhead and ring finger domains, E3 ubiquitin protein ligase	0.809	3.369
	244745_at	RERG	RAS like estrogen regulated growth inhibitor	0.809	3.473
	212464_s_at	FN1	fibronectin 1	0.808	2.906
	200644_at	MARCKSL1	MARCKS like 1	0.806	5.02
	200601_at	ACTN4	actinin alpha 4	0.803	4.038
	226828_s_at	HEYL	hes related family bHLH transcription factor with YRPW motif-like	0.802	6.399
	229172_at	HSPA12B	heat shock protein family A (Hsp70) member 12B	0.802	5.484
	224724_at	SULF2	sulfatase 2	0.801	4.386
	219117_s_at	FKBP11	FK506 binding protein 11	0.8	4.198
	205479_s_at	PLAU	plasminogen activator, urokinase	0.799	2.972
	227176_at	SLC2A13	solute carrier family 2 member 13	0.799	4.755
	231841_s_at	KIAA1462	KIAA1462	0.798	3.903
	217975_at	TCEAL9	transcription elongation factor A like 9	0.798	4.401
	232204_at	EBF1	early B-cell factor 1	0.797	2.79
	228875_at	FAM162B	family with sequence similarity 162 member B	0.796	5.244
	217764_s_at	RAB31	RAB31, member RAS oncogene family	0.795	4.028
	230800_at	ADCY4	adenylate cyclase 4	0.794	3.253
	215388_s_at	CFHR1///CFH	complement factor H related 1///complement factor H	0.794	2.705
	227565_at	KLHL5	kelch like family member 5	0.794	4.869
	238906_s_at	RHOJ	ras homolog family member J	0.794	3.318
	38487_at	STAB1	stabilin 1	0.794	2.862
	201560_at	CLIC4	chloride intracellular channel 4	0.791	5.546
	222581_at	XPR1	xenotropic and polytropic retrovirus receptor 1	0.791	5.493
	53720_at	C19orf66	chromosome 19 open reading frame 66	0.79	3.596
	204723_at	SCN3B	sodium voltage-gated channel beta subunit 3	0.79	2.891
	205730_s_at	ABLIM3	actin binding LIM protein family member 3	0.788	3.275
	212097_at	CAV1	caveolin 1	0.786	5.624
	222885_at	EMCN	endomucin	0.786	4.759
	209213_at	CBR1	carbonyl reductase 1	0.785	3.093
	202023_at	EFNA1	ephrin A1	0.783	6.11
	202747_s_at	ITM2A	integral membrane protein 2A	0.783	4.383
	226434_at	PPP1R35	protein phosphatase 1 regulatory subunit 35	0.782	3.253
	220974_x_at	SFXN3	sideroflexin 3	0.782	4.001
	227307_at	TSPAN18	tetraspanin 18	0.782	4.091
	216081_at	LAMA4	laminin subunit alpha 4	0.781	3.82
	1555233_at	RHOJ	ras homolog family member J	0.781	3.617
	228151_at	ARL15	ADP ribosylation factor like GTPase 15	0.778	2.861
	240145_at	DGKH	diacylglycerol kinase eta	0.778	3.057
	225344_at	NCOA7	nuclear receptor coactivator 7	0.778	5.696
	204821_at	BTN3A3	butyrophilin subfamily 3 member A3	0.776	3.137
	221645_s_at	ZNF83	zinc finger protein 83	0.776	3.625
	212951_at	ADGRF5	adhesion G protein-coupled receptor F5	0.774	4.049
	201215_at	PLS3	plastin 3	0.774	5.166
	205151_s_at	TRIL	TLR4 interactor with leucine rich repeats	0.773	3.988
	218975_at	COL5A3	collagen type V alpha 3 chain	0.772	3.57
	217177_s_at	PTPRB	protein tyrosine phosphatase, receptor type B	0.772	2.84
	225634_at	ZC3HAV1	zinc finger CCCH-type containing, antiviral 1	0.772	5.095
	223679_at	CTNNB1	catenin beta 1	0.771	3.997
	209006_s_at	RSRP1	arginine and serine rich protein 1	0.77	2.878
	238840_at	LRRFIP1	LRR binding FLII interacting protein 1	0.769	3.065
	235044_at	CYYR1	cysteine and tyrosine rich 1	0.768	2.787
	237737_at	LOC101927345///LOC101060632///LOC101059949///ANKRD20A12P	putative ankyrin repeat domain-containing protein 20A12 pseudogene///uncharacterized gene LOC101060632///putative ankyrin repeat domain-containing protein 20A12 pseudogene///ankyrin repeat domain 20 family member A12, pseudogene	0.768	3.626
	204681_s_at	RAPGEF5	Rap guanine nucleotide exchange factor 5	0.768	4.565
	218147_s_at	GLT8D1	glycosyltransferase 8 domain containing 1	0.766	4.47
	221447_s_at	GLT8D2	glycosyltransferase 8 domain containing 2	0.765	2.862
	212658_at	LHFPL2	lipoma HMGIC fusion partner-like 2	0.764	3.388
	200979_at	PDHA1	pyruvate dehydrogenase (lipoamide) alpha 1	0.764	3.27
	203323_at	CAV2	caveolin 2	0.763	6.841
	201617_x_at	CALD1	caldesmon 1	0.762	3.173
	208659_at	CLIC1	chloride intracellular channel 1	0.76	3.281
	228618_at	PEAR1	platelet endothelial aggregation receptor 1	0.759	3.508
	228152_s_at	DDX60L	DEAD-box helicase 60-like	0.756	5.109
	218801_at	UGGT2	UDP-glucose glycoprotein glucosyltransferase 2	0.755	3.597
	220007_at	METTL8	methyltransferase like 8	0.754	3.288
	38671_at	PLXND1	plexin D1	0.754	4.687
	219134_at	ADGRL4	adhesion G protein-coupled receptor L4	0.753	4.789
	235740_at	MCTP1	multiple C2 and transmembrane domain containing 1	0.753	3.012
	203324_s_at	CAV2	caveolin 2	0.751	5.554
	227874_at	EMCN	endomucin	0.751	3.873
	205786_s_at	ITGAM	integrin subunit alpha M	0.749	3.895
	59375_at	MYO15B	myosin XVB	0.749	3.238
	203216_s_at	MYO6	myosin VI	0.749	3.168
	221870_at	EHD2	EH domain containing 2	0.748	4.022
	200742_s_at	TPP1	tripeptidyl peptidase 1	0.748	3.254
	243463_s_at	RIT1	Ras like without CAAX 1	0.746	3.024
	227558_at	CBX4	chromobox 4	0.745	2.907
	228661_s_at	LOC102606465	uncharacterized LOC102606465	0.745	4.222
	218248_at	FAM111A	family with sequence similarity 111 member A	0.744	4.663
	201876_at	PON2	paraoxonase 2	0.744	5.956
	212646_at	RFTN1	raftlin, lipid raft linker 1	0.743	4.818
	1554260_a_at	FRYL	FRY like transcription coactivator	0.741	4.688
	228732_at	GUCY1A2	guanylate cyclase 1 soluble subunit alpha 2	0.741	4.818
	212285_s_at	AGRN	agrin	0.739	2.973
	221884_at	MECOM	MDS1 and EVI1 complex locus	0.738	4.081
	232617_at	CTSS	cathepsin S	0.736	3.892
	223082_at	SH3KBP1	SH3 domain containing kinase binding protein 1	0.736	3.675
	226001_at	KLHL5	kelch like family member 5	0.735	3.505
	204688_at	SGCE	sarcoglycan epsilon	0.735	2.824
	232914_s_at	SYTL2	synaptotagmin like 2	0.735	4.097
	224950_at	PTGFRN	prostaglandin F2 receptor inhibitor	0.734	3.147
	217983_s_at	RNASET2	ribonuclease T2	0.733	4.681
	200660_at	S100A11	S100 calcium binding protein A11	0.732	2.912
	209295_at	TNFRSF10B	TNF receptor superfamily member 10b	0.732	3.311
	211963_s_at	ARPC5	actin related protein 2/3 complex subunit 5	0.731	5.866
	201312_s_at	SH3BGRL	SH3 domain binding glutamate rich protein like	0.731	4.698
	215440_s_at	BEX4	brain expressed X-linked 4	0.73	2.941
	227370_at	FAM171B	family with sequence similarity 171 member B	0.73	3.377
	200618_at	LASP1	LIM and SH3 protein 1	0.73	5.573
	203476_at	TPBG	trophoblast glycoprotein	0.729	4.088
	74694_s_at	RABEP2	rabaptin, RAB GTPase binding effector protein 2	0.728	3.671
	210794_s_at	MEG3	maternally expressed 3 (non-protein coding)	0.727	3.167
	228531_at	SAMD9	sterile alpha motif domain containing 9	0.727	5.142
	213169_at	SEMA5A	semaphorin 5A	0.727	3.606
	226771_at	ATP8B2	ATPase phospholipid transporting 8B2	0.726	2.763
	206201_s_at	MEOX2	mesenchyme homeobox 2	0.725	3.325
	227856_at	C4orf32	chromosome 4 open reading frame 32	0.723	4.019
	213373_s_at	CASP8	caspase 8	0.723	3.856
	219049_at	CSGALNACT1	chondroitin sulfate N-acetylgalactosaminyltransferase 1	0.723	3.711
	213249_at	FBXL7	F-box and leucine rich repeat protein 7	0.723	4.837
	203157_s_at	GLS	glutaminase	0.723	6.456
	202075_s_at	PLTP	phospholipid transfer protein	0.723	2.933
	217226_s_at	SFXN3	sideroflexin 3	0.722	5.412
	227692_at	GNAI1	G protein subunit alpha i1	0.718	3.425
	224833_at	ETS1	ETS proto-oncogene 1, transcription factor	0.717	5.413
	208999_at	sept8	septin 8	0.716	4.467
	218380_at	LOC728392	uncharacterized LOC728392	0.716	4.001
	206953_s_at	ADGRL2	adhesion G protein-coupled receptor L2	0.715	5.478
	224791_at	ASAP1	ArfGAP with SH3 domain, ankyrin repeat and PH domain 1	0.715	6.566
	222146_s_at	TCF4	transcription factor 4	0.715	6.842
	213910_at	IGFBP7	insulin like growth factor binding protein 7	0.714	3.339
	218764_at	PRKCH	protein kinase C eta	0.714	5.487
	212796_s_at	TBC1D2B	TBC1 domain family member 2B	0.714	2.961
	206414_s_at	ASAP2	ArfGAP with SH3 domain, ankyrin repeat and PH domain 2	0.713	3.494
	228339_at	ECSCR	endothelial cell surface expressed chemotaxis and apoptosis regulator	0.711	4.512
	211776_s_at	EPB41L3	erythrocyte membrane protein band 4.1 like 3	0.711	2.715
	218162_at	OLFML3	olfactomedin like 3	0.711	2.818
	203817_at	GUCY1B3	guanylate cyclase 1 soluble subunit beta	0.71	4.909
	225987_at	STEAP4	STEAP4 metalloreductase	0.71	4.454
	218309_at	CAMK2N1	calcium/calmodulin dependent protein kinase II inhibitor 1	0.707	4.132
	226126_at	TBCK	TBC1 domain containing kinase	0.707	5.935
	202345_s_at	FABP5	fatty acid binding protein 5	0.706	3.394
	204613_at	PLCG2	phospholipase C gamma 2	0.706	3.122
	203504_s_at	ABCA1	ATP binding cassette subfamily A member 1	0.704	3.774
	213359_at	HNRNPD	heterogeneous nuclear ribonucleoprotein D	0.703	3.817
	224916_at	TMEM173	transmembrane protein 173	0.703	2.813
	228054_at	TMEM44	transmembrane protein 44	0.703	3.407
	1558517_s_at	LOC101927933///LRRC8C	uncharacterized LOC101927933///leucine rich repeat containing 8 family member C	0.702	5.047
	223077_at	TMOD3	tropomodulin 3	0.702	3.519
	225949_at	MIR6845///NRBP2	microRNA 6845///nuclear receptor binding protein 2	0.7	3.904
	211668_s_at	PLAU	plasminogen activator, urokinase	0.7	4.666
	224790_at	ASAP1	ArfGAP with SH3 domain, ankyrin repeat and PH domain 1	0.699	5.823
	227998_at	S100A16	S100 calcium binding protein A16	0.699	3.818
	216620_s_at	ARHGEF10	Rho guanine nucleotide exchange factor 10	0.698	4.013
	201853_s_at	CDC25B	cell division cycle 25B	0.698	3.071
	201720_s_at	LAPTM5	lysosomal protein transmembrane 5	0.697	2.73
	224651_at	CCNY	cyclin Y	0.696	6.435
	212256_at	GALNT10	polypeptide N-acetylgalactosaminyltransferase 10	0.696	3.047
	200734_s_at	ARF3	ADP ribosylation factor 3	0.695	3.964
	213434_at	STX2	syntaxin 2	0.695	2.863
	238784_at	DPY19L2	dpy-19 like 2	0.692	4.192
	225961_at	KLHL42	kelch like family member 42	0.692	3.739
	219033_at	PARP8	poly(ADP-ribose) polymerase family member 8	0.692	5.547
	226764_at	ZNF827	zinc finger protein 827	0.692	3.23
	200788_s_at	PEA15	phosphoprotein enriched in astrocytes 15	0.69	4.93
	203666_at	CXCL12	C-X-C motif chemokine ligand 12	0.689	2.901
	225831_at	LUZP1	leucine zipper protein 1	0.689	3.733
	226069_at	PRICKLE1	prickle planar cell polarity protein 1	0.688	3.455
	224414_s_at	CARD6	caspase recruitment domain family member 6	0.687	3.755
	211139_s_at	NAB1	NGFI-A binding protein 1	0.687	3.817
	217979_at	TSPAN13	tetraspanin 13	0.685	4.178
	201156_s_at	RAB5C	RAB5C, member RAS oncogene family	0.682	4.117
	230036_at	SAMD9L	sterile alpha motif domain containing 9 like	0.682	2.919
	201858_s_at	SRGN	serglycin	0.682	2.836
	201655_s_at	HSPG2	heparan sulfate proteoglycan 2	0.681	3.35
	200771_at	LAMC1	laminin subunit gamma 1	0.681	5.063
	236262_at	MMRN2	multimerin 2	0.681	5.098
	225231_at	CBL	Cbl proto-oncogene	0.68	4.151
	219436_s_at	EMCN	endomucin	0.679	3.264
	200787_s_at	PEA15	phosphoprotein enriched in astrocytes 15	0.679	2.832
	201034_at	ADD3	adducin 3	0.678	3.292
	201584_s_at	DDX39A	DEAD-box helicase 39A	0.678	4.941
	200629_at	WARS	tryptophanyl-tRNA synthetase	0.678	3.36
	228372_at	C10orf128	chromosome 10 open reading frame 128	0.677	5.018
	223533_at	LOC101927933///LRRC8C	uncharacterized LOC101927933///leucine rich repeat containing 8 family member C	0.676	3.18
	202687_s_at	TNFSF10	tumor necrosis factor superfamily member 10	0.675	3.11
	225602_at	GLIPR2	GLI pathogenesis related 2	0.674	2.751
	228731_at	GUCY1A2	guanylate cyclase 1 soluble subunit alpha 2	0.673	2.87
	226519_s_at	PHYKPL	5-phosphohydroxy-L-lysine phospho-lyase	0.673	5.005
	212750_at	PPP1R16B	protein phosphatase 1 regulatory subunit 16B	0.673	3.15
	206011_at	CASP1	caspase 1	0.672	3.258
	228030_at	RBM6	RNA binding motif protein 6	0.672	3.123
	213236_at	SASH1	SAM and SH3 domain containing 1	0.671	6.645
	225688_s_at	PHLDB2	pleckstrin homology like domain family B member 2	0.67	3.477
	202877_s_at	CD93	CD93 molecule	0.669	3.994
	211762_s_at	KPNA2	karyopherin subunit alpha 2	0.668	5.363
	243256_at	MKNK1	MAP kinase interacting serine/threonine kinase 1	0.668	3.394
	226436_at	RASSF4	Ras association domain family member 4	0.668	4.018
	209543_s_at	CD34	CD34 molecule	0.667	2.97
	201943_s_at	CPD	carboxypeptidase D	0.667	2.715
	1560359_at	ITGA1	integrin subunit alpha 1	0.667	3.225
	214329_x_at	TNFSF10	tumor necrosis factor superfamily member 10	0.667	6.131
	230292_at	LOC100996412	uncharacterized LOC100996412	0.665	5.603
	200600_at	MSN	moesin	0.664	3.561
	201307_at	sept11	septin 11	0.663	3.132
	228904_at	HOXB3	homeobox B3	0.663	4.607
	242463_x_at	ZNF600	zinc finger protein 600	0.663	3.898
	241484_x_at	FRG1CP///LOC283788	FSHD region gene 1 family member C, pseudogene///FSHD region gene 1 pseudogene	0.662	2.985
	218656_s_at	LHFP	lipoma HMGIC fusion partner	0.662	4.466
	224772_at	NAV1	neuron navigator 1	0.662	5.291
	225510_at	OAF	out at first homolog	0.662	2.831
	207016_s_at	LOC101928635///ALDH1A2	uncharacterized LOC101928635///aldehyde dehydrogenase 1 family member A2	0.66	3.23
	205584_at	ALG13	ALG13, UDP-N-acetylglucosaminyltransferase subunit	0.659	2.842
	201494_at	PRCP	prolylcarboxypeptidase	0.659	3.653
	205779_at	RAMP2	receptor activity modifying protein 2	0.659	3.154
	223499_at	C1QTNF5///MFRP	C1q and tumor necrosis factor related protein 5///membrane frizzled-related protein	0.658	3.993
	225308_s_at	TANC1	tetratricopeptide repeat, ankyrin repeat and coiled-coil containing 1	0.658	4.203
	204759_at	RCBTB2	RCC1 and BTB domain containing protein 2	0.657	3.673
	1554478_a_at	HEATR3	HEAT repeat containing 3	0.656	2.708
	226673_at	SH2D3C	SH2 domain containing 3C	0.656	2.927
	208807_s_at	CHD3	chromodomain helicase DNA binding protein 3	0.655	3.651
	227415_at	DGKH	diacylglycerol kinase eta	0.655	3.992
	230250_at	PTPRB	protein tyrosine phosphatase, receptor type B	0.655	5.121
	218699_at	RAB29	RAB29, member RAS oncogene family	0.654	3.118
	217984_at	RNASET2	ribonuclease T2	0.654	4.412
	230132_at	PCAT19	prostate cancer associated transcript 19 (non-protein coding)	0.652	3.215
	223295_s_at	LUC7L	LUC7 like	0.65	3.322
	209154_at	P2RX5-TAX1BP3///TAX1BP3	P2RX5-TAX1BP3 readthrough (NMD candidate)///Tax1 binding protein 3	0.65	5.68
	214830_at	SLC38A6	solute carrier family 38 member 6	0.65	3.822
	219761_at	CLEC1A	C-type lectin domain family 1 member A	0.649	2.786
	219957_at	RUFY2	RUN and FYVE domain containing 2	0.648	4.144
	41644_at	SASH1	SAM and SH3 domain containing 1	0.648	3.918
	228665_at	CYYR1	cysteine and tyrosine rich 1	0.647	4.355
	226364_at	HIP1	huntingtin interacting protein 1	0.647	2.947
	57163_at	MIR6734///ELOVL1	microRNA 6734///ELOVL fatty acid elongase 1	0.647	6.083
	224796_at	ASAP1	ArfGAP with SH3 domain, ankyrin repeat and PH domain 1	0.646	6.103
	227654_at	FAM65C	family with sequence similarity 65 member C	0.646	3.457
	221814_at	ADGRA2	adhesion G protein-coupled receptor A2	0.644	3.341
	228692_at	PREX2	phosphatidylinositol-3,4,5-trisphosphate dependent Rac exchange factor 2	0.643	3.765
	224733_at	CMTM3	CKLF like MARVEL transmembrane domain containing 3	0.641	3.025
	212686_at	PPM1H	protein phosphatase, Mg2+/Mn2+ dependent 1H	0.641	4.673
	201204_s_at	RRBP1	ribosome binding protein 1	0.641	3.339
	1567458_s_at	RAC1	ras-related C3 botulinum toxin substrate 1 (rho family, small GTP binding protein Rac1)	0.64	3.995
	216438_s_at	TMSB4X	thymosin beta 4, X-linked	0.64	5.455
	225325_at	MFSD6	major facilitator superfamily domain containing 6	0.639	3.495
	211240_x_at	TMX2-CTNND1///CTNND1	TMX2-CTNND1 readthrough (NMD candidate)///catenin delta 1	0.638	5.511
	241381_at	CXorf36	chromosome X open reading frame 36	0.637	2.853
	231835_at	FAM213B	family with sequence similarity 213 member B	0.637	3.18
	218856_at	TNFRSF21	TNF receptor superfamily member 21	0.637	3.109
	208836_at	ATP1B3	ATPase Na+/K+ transporting subunit beta 3	0.636	4.367
	203455_s_at	SAT1	spermidine/spermine N1-acetyltransferase 1	0.636	3.547
	225303_at	KIRREL	kin of IRRE like (Drosophila)	0.634	3.107
	225505_s_at	PCED1A	PC-esterase domain containing 1A	0.634	3.616
	244885_at	EBF2	early B-cell factor 2	0.633	2.958
	235301_at	KIAA1324L	KIAA1324 like	0.632	3.158
	222547_at	MAP4K4	mitogen-activated protein kinase kinase kinase kinase 4	0.632	3.369
	209488_s_at	RBPMS	RNA binding protein with multiple splicing	0.632	3.026
	200795_at	SPARCL1	SPARC like 1	0.632	6.601
	201813_s_at	TBC1D5	TBC1 domain family member 5	0.632	4.042
	217986_s_at	BAZ1A	bromodomain adjacent to zinc finger domain 1A	0.629	3.112
	201874_at	MPZL1	myelin protein zero like 1	0.628	2.986
	225947_at	MYO19	myosin XIX	0.628	2.927
	200885_at	RHOC	ras homolog family member C	0.628	3.74
	219628_at	ZMAT3	zinc finger matrin-type 3	0.627	3.052
	212387_at	TCF4	transcription factor 4	0.626	4.388
	225731_at	ANKRD50	ankyrin repeat domain 50	0.625	3.265
	218950_at	ARAP3	ArfGAP with RhoGAP domain, ankyrin repeat and PH domain 3	0.625	2.897
	204552_at	INPP4A	inositol polyphosphate-4-phosphatase type I A	0.625	3.53
	217733_s_at	TMSB10	thymosin beta 10	0.625	4.585
	213051_at	ZC3HAV1	zinc finger CCCH-type containing, antiviral 1	0.625	4.27
	213046_at	PABPN1	poly(A) binding protein nuclear 1	0.624	4.085
	226000_at	CTTNBP2NL	CTTNBP2 N-terminal like	0.623	3.552
	204844_at	ENPEP	glutamyl aminopeptidase	0.623	2.735
	221087_s_at	APOL3	apolipoprotein L3	0.622	3.694
	204341_at	TRIM16	tripartite motif containing 16	0.622	3.503
	210993_s_at	SMAD1	SMAD family member 1	0.621	3.297
	204158_s_at	TCIRG1	T-cell immune regulator 1, ATPase H+ transporting V0 subunit a3	0.621	3.128
	228766_at	CD36	CD36 molecule	0.62	2.844
	226142_at	GLIPR1	GLI pathogenesis related 1	0.62	4.01
	238199_x_at	LOC101929612///COX3	uncharacterized LOC101929612///cytochrome c oxidase III	0.62	4.617
	230212_at	SPRY1	sprouty RTK signaling antagonist 1	0.62	4.157
	204671_s_at	ANKRD6	ankyrin repeat domain 6	0.619	4.775
	32625_at	NPR1	natriuretic peptide receptor 1	0.619	3.866
	207431_s_at	DEGS1	delta 4-desaturase, sphingolipid 1	0.618	4.431
	211535_s_at	FGFR1	fibroblast growth factor receptor 1	0.618	3.574
	200916_at	TAGLN2	transgelin 2	0.617	3.629
	203753_at	TCF4	transcription factor 4	0.617	5.22
	232898_at	DAB2	DAB2, clathrin adaptor protein	0.616	3.259
	201104_x_at	NBPF25P///NBPF26///NBPF19///NBPF20///NBPF10///NBPF8///NBPF9///NBPF15///NBPF11///NBPF14	neuroblastoma breakpoint family member 25, pseudogene///neuroblastoma breakpoint family member 26///neuroblastoma breakpoint family member 19///neuroblastoma breakpoint family member 20///neuroblastoma breakpoint family member 10///neuroblastoma breakpoint family member 8///neuroblastoma breakpoint family member 9///neuroblastoma breakpoint family member 15///neuroblastoma breakpoint family membe…	0.616	4.131
	218017_s_at	HGSNAT	heparan-alpha-glucosaminide N-acetyltransferase	0.615	4.512
	227139_s_at	HPS3	HPS3, biogenesis of lysosomal organelles complex 2 subunit 1	0.615	2.992
	201785_at	RNASE1	ribonuclease A family member 1, pancreatic	0.615	3
	209387_s_at	TM4SF1	transmembrane 4 L six family member 1	0.614	4.216
	213620_s_at	ICAM2	intercellular adhesion molecule 2	0.613	4.897
	223591_at	RNF135	ring finger protein 135	0.613	2.839
	208923_at	CYFIP1	cytoplasmic FMR1 interacting protein 1	0.611	4.502
	225710_at	GNB4	G protein subunit beta 4	0.61	3.192
	202239_at	PARP4	poly(ADP-ribose) polymerase family member 4	0.609	3.091
	209250_at	DEGS1	delta 4-desaturase, sphingolipid 1	0.607	5.264
	225095_at	SPTLC2	serine palmitoyltransferase long chain base subunit 2	0.607	3.504
	228176_at	S1PR3	sphingosine-1-phosphate receptor 3	0.605	3.534
	226274_at	CLCN5	chloride voltage-gated channel 5	0.604	3.124
	208747_s_at	C1S	complement component 1, s subcomponent	0.602	2.872
	203159_at	GLS	glutaminase	0.601	2.791
	1558041_a_at	KIAA0895L	KIAA0895 like	0.601	2.927
	218352_at	RCBTB1	RCC1 and BTB domain containing protein 1	0.601	3.032
	218353_at	RGS5	regulator of G-protein signaling 5	0.601	6.9
	213797_at	RSAD2	radical S-adenosyl methionine domain containing 2	0.601	2.917
	209386_at	TM4SF1	transmembrane 4 L six family member 1	0.601	3.841
	213422_s_at	MXRA8	matrix remodeling associated 8	0.6	2.977
	209970_x_at	CASP1	caspase 1	0.599	4.125
	235109_at	ZBED3	zinc finger BED-type containing 3	0.599	2.941
	200710_at	ACADVL	acyl-CoA dehydrogenase, very long chain	0.598	3.144
	215513_at	HYMAI	hydatidiform mole associated and imprinted (non-protein coding)	0.597	3.32
	203688_at	PKD2	polycystin 2, transient receptor potential cation channel	0.597	2.821
	233555_s_at	SULF2	sulfatase 2	0.596	3.338
	226833_at	CYB5D1	cytochrome b5 domain containing 1	0.595	3.597
	210051_at	RAPGEF3	Rap guanine nucleotide exchange factor 3	0.595	3.003
	221541_at	CRISPLD2	cysteine rich secretory protein LCCL domain containing 2	0.594	2.71
	1552316_a_at	GIMAP1	GTPase, IMAP family member 1	0.594	2.978
	210592_s_at	SAT1	spermidine/spermine N1-acetyltransferase 1	0.593	3.555
	228314_at	LOC101927933///LRRC8C	uncharacterized LOC101927933///leucine rich repeat containing 8 family member C	0.592	3.879
	202006_at	PTPN12	protein tyrosine phosphatase, non-receptor type 12	0.591	4.559
	208683_at	CAPN2	calpain 2	0.59	6.688
	222217_s_at	SLC27A3	solute carrier family 27 member 3	0.59	3.405
	40420_at	STK10	serine/threonine kinase 10	0.59	5.588
	212546_s_at	FRYL	FRY like transcription coactivator	0.589	6.308
	1558487_a_at	TMED4	transmembrane p24 trafficking protein 4	0.589	3.67
	212274_at	LPIN1	lipin 1	0.588	3.063
	214257_s_at	SEC22B	SEC22 homolog B, vesicle trafficking protein (gene/pseudogene)	0.588	4.108
	206133_at	XAF1	XIAP associated factor 1	0.588	2.777
	201718_s_at	EPB41L2	erythrocyte membrane protein band 4.1 like 2	0.587	3.051
	201862_s_at	LRRFIP1	LRR binding FLII interacting protein 1	0.587	3.614
	225180_at	TTC14	tetratricopeptide repeat domain 14	0.587	4.365
	231166_at	GPR155	G protein-coupled receptor 155	0.586	4.573
	200989_at	HIF1A	hypoxia inducible factor 1 alpha subunit	0.586	4.722
	205407_at	RECK	reversion inducing cysteine rich protein with kazal motifs	0.585	3.237
	227798_at	SMAD1	SMAD family member 1	0.585	4.969
	45297_at	EHD2	EH domain containing 2	0.584	2.82
	222231_s_at	LRRC59	leucine rich repeat containing 59	0.584	4.261
	203940_s_at	VASH1	vasohibin 1	0.584	2.717
	216973_s_at	HOXB7	homeobox B7	0.583	3.917
	212192_at	KCTD12	potassium channel tetramerization domain containing 12	0.583	3.428
	218170_at	ISOC1	isochorismatase domain containing 1	0.582	4.633
	200011_s_at	ARF3	ADP ribosylation factor 3	0.58	3.631
	218322_s_at	ACSL5	acyl-CoA synthetase long-chain family member 5	0.579	4.135
	206695_x_at	ZNF43	zinc finger protein 43	0.579	2.938
	230218_at	HIC1	hypermethylated in cancer 1	0.578	3.219
	229344_x_at	RIMKLB	ribosomal modification protein rimK like family member B	0.578	4.513
	235306_at	GIMAP8	GTPase, IMAP family member 8	0.577	3.93
	200625_s_at	CAP1	adenylate cyclase associated protein 1	0.576	3.284
	209238_at	STX3	syntaxin 3	0.576	3.317
	212235_at	PLXND1	plexin D1	0.575	3.291
	201719_s_at	EPB41L2	erythrocyte membrane protein band 4.1 like 2	0.574	4.641
	227051_at	BACE2	beta-site APP-cleaving enzyme 2	0.572	3.315
	231842_at	KIAA1462	KIAA1462	0.572	3.165
	212118_at	TRIM27	tripartite motif containing 27	0.572	4.074
	1558692_at	GLMP	glycosylated lysosomal membrane protein	0.571	3.299
	222717_at	SDPR	serum deprivation response	0.571	3.462
	226164_x_at	RIMKLB	ribosomal modification protein rimK like family member B	0.57	2.94
	224647_at	CCNY	cyclin Y	0.569	5.611
	209356_x_at	EFEMP2	EGF containing fibulin like extracellular matrix protein 2	0.569	3.154
	223287_s_at	FOXP1	forkhead box P1	0.569	3.147
	219519_s_at	SIGLEC1	sialic acid binding Ig like lectin 1	0.569	3.012
	223302_s_at	ZNF655	zinc finger protein 655	0.569	3.337
	202615_at	GNAQ	G protein subunit alpha q	0.568	6.342
	204683_at	ICAM2	intercellular adhesion molecule 2	0.567	4.282
	225282_at	SMAP2	small ArfGAP2	0.567	3.786
	238025_at	MLKL	mixed lineage kinase domain like	0.566	3.753
	235542_at	TET3	tet methylcytosine dioxygenase 3	0.566	2.91
	225564_at	SPATA13	spermatogenesis associated 13	0.565	4.479
	208407_s_at	TMX2-CTNND1///CTNND1	TMX2-CTNND1 readthrough (NMD candidate)///catenin delta 1	0.565	3.841
	213116_at	NEK3	NIMA related kinase 3	0.564	3.567
	209558_s_at	HIP1R	huntingtin interacting protein 1 related	0.563	4.185
	241926_s_at	ERG	ERG, ETS transcription factor	0.562	5.807
	225864_at	FAM84B	family with sequence similarity 84 member B	0.562	2.838
	227295_at	IKBIP	IKBKB interacting protein	0.562	2.759
	221050_s_at	GTPBP2	GTP binding protein 2	0.561	4.329
	1554106_at	NBEAL1	neurobeachin like 1	0.561	2.777
	223203_at	FAM156B///FAM156A	family with sequence similarity 156 member B///family with sequence similarity 156 member A	0.559	5.189
	210312_s_at	IFT20	intraflagellar transport 20	0.559	6.703
	202789_at	PLCG1	phospholipase C gamma 1	0.559	3.316
	212548_s_at	FRYL	FRY like transcription coactivator	0.558	5.871
	217858_s_at	ARMCX3	armadillo repeat containing, X-linked 3	0.556	2.951
	217511_at	KAZALD1	Kazal type serine peptidase inhibitor domain 1	0.556	2.91
	218429_s_at	C19orf66	chromosome 19 open reading frame 66	0.555	3.35
	227964_at	FRMD8	FERM domain containing 8	0.554	3.406
	202626_s_at	LYN	LYN proto-oncogene, Src family tyrosine kinase	0.553	2.833
	200033_at	MIR5047///MIR3064///DDX5	microRNA 5047///microRNA 3064///DEAD-box helicase 5	0.553	4.979
	213798_s_at	CAP1	adenylate cyclase associated protein 1	0.552	4.555
	208684_at	COPA	coatomer protein complex subunit alpha	0.552	4.286
	212071_s_at	SPTBN1	spectrin beta, non-erythrocytic 1	0.552	4.815
	226751_at	CNRIP1	cannabinoid receptor interacting protein 1	0.55	3.601
	204345_at	COL16A1	collagen type XVI alpha 1 chain	0.55	2.857
	204153_s_at	MFNG	MFNG O-fucosylpeptide 3-beta-N-acetylglucosaminyltransferase	0.55	3.488
	205932_s_at	MSX1	msh homeobox 1	0.549	3.448
	204646_at	DPYD	dihydropyrimidine dehydrogenase	0.548	3.619
	201776_s_at	EFCAB14	EF-hand calcium binding domain 14	0.548	3.397
	219157_at	KLHL2	kelch like family member 2	0.547	2.817
	202594_at	LEPROTL1	leptin receptor overlapping transcript-like 1	0.547	2.895
	201591_s_at	NISCH	nischarin	0.547	3.229
	225163_at	FRMD4A	FERM domain containing 4A	0.546	2.825
	219656_at	PCDH12	protocadherin 12	0.546	3.22
	221816_s_at	PHF11	PHD finger protein 11	0.546	4.023
	225174_at	DNAJC10	DnaJ heat shock protein family (Hsp40) member C10	0.545	3.527
	204235_s_at	GULP1	GULP, engulfment adaptor PTB domain containing 1	0.545	3.794
	225373_at	C10orf54	chromosome 10 open reading frame 54	0.544	3.432
	201889_at	FAM3C	family with sequence similarity 3 member C	0.543	3.356
	226694_at	PALM2-AKAP2///AKAP2	PALM2-AKAP2 readthrough///A-kinase anchoring protein 2	0.543	3.604
	228504_at	SCN7A	sodium voltage-gated channel alpha subunit 7	0.543	3.196
	211026_s_at	MGLL	monoglyceride lipase	0.542	6.657
	218723_s_at	RGCC	regulator of cell cycle	0.541	2.885
	235131_at	RHOJ	ras homolog family member J	0.541	4.255
	220027_s_at	RASIP1	Ras interacting protein 1	0.54	5.324
	217437_s_at	TACC1	transforming acidic coiled-coil containing protein 1	0.54	3.402
	227580_s_at	TECPR1	tectonin beta-propeller repeat containing 1	0.539	3.443
	222999_s_at	CCNL2	cyclin L2	0.537	4.135
	238762_at	MTHFD2L	methylenetetrahydrofolate dehydrogenase (NADP+ dependent) 2-like	0.536	2.783
	215034_s_at	TM4SF1	transmembrane 4 L six family member 1	0.536	3.425
	204134_at	PDE2A	phosphodiesterase 2A	0.534	3.899
	209217_s_at	WDR45	WD repeat domain 45	0.534	4.742
	229004_at	ADAMTS15	ADAM metallopeptidase with thrombospondin type 1 motif 15	0.533	3.169
	212609_s_at	AKT3	AKT serine/threonine kinase 3	0.533	4.873
	235279_at	PARVA	parvin alpha	0.533	4.194
	213619_at	HNRNPH1	heterogeneous nuclear ribonucleoprotein H1 (H)	0.532	4.585
	206949_s_at	RUSC1	RUN and SH3 domain containing 1	0.532	3.968
	221973_at	LOC100506123///LOC100506076	uncharacterized LOC100506123///uncharacterized LOC100506076	0.531	3.031
	55583_at	DOCK6	dedicator of cytokinesis 6	0.53	3.268
	202713_s_at	KIAA0391///PSMA6	KIAA0391///proteasome subunit alpha 6	0.53	3.761
	203029_s_at	PTPRN2	protein tyrosine phosphatase, receptor type N2	0.53	3.088
	226901_at	C17orf58	chromosome 17 open reading frame 58	0.528	4.111
	209467_s_at	MKNK1	MAP kinase interacting serine/threonine kinase 1	0.528	3.525
	228770_at	GPR146	G protein-coupled receptor 146	0.527	3.315
	223095_at	MARVELD1	MARVEL domain containing 1	0.527	3.574
	238722_x_at	NAPEPLD	N-acyl phosphatidylethanolamine phospholipase D	0.527	2.775
	221253_s_at	BLOC1S5-TXNDC5///TXNDC5	BLOC1S5-TXNDC5 readthrough (NMD candidate)///thioredoxin domain containing 5	0.526	3.996
	225716_at	BRI3BP	BRI3 binding protein	0.526	2.812
	226276_at	TMEM167A	transmembrane protein 167A	0.526	3.393
	222592_s_at	ACSL5	acyl-CoA synthetase long-chain family member 5	0.524	3.286
	231371_at	TDRD10	tudor domain containing 10	0.524	4.913
	226877_at	RPL32P3	ribosomal protein L32 pseudogene 3	0.523	2.955
	201311_s_at	SH3BGRL	SH3 domain binding glutamate rich protein like	0.523	3.738
	219358_s_at	ADAP2	ArfGAP with dual PH domains 2	0.521	3.737
	232140_at	FRG1HP	FSHD region gene 1 family member H, pseudogene	0.521	3.868
	227463_at	ACE	angiotensin I converting enzyme	0.52	2.883
	224910_at	CARHSP1	calcium regulated heat stable protein 1	0.52	3.285
	229367_s_at	GIMAP6	GTPase, IMAP family member 6	0.52	3.029
	229447_x_at	NBPF10///NBPF8///NBPF11	neuroblastoma breakpoint family member 10///neuroblastoma breakpoint family member 8///neuroblastoma breakpoint family member 11	0.52	3.733
	213891_s_at	TCF4	transcription factor 4	0.519	4.364
	227621_at	WTAP	Wilms tumor 1 associated protein	0.519	3
	221510_s_at	GLS	glutaminase	0.518	3.916
	218376_s_at	MICAL1	microtubule associated monooxygenase, calponin and LIM domain containing 1	0.518	3.73
	202605_at	GUSB	glucuronidase beta	0.517	6.098
	204642_at	S1PR1	sphingosine-1-phosphate receptor 1	0.517	4.209
	1563629_a_at	ERVK13-1	endogenous retrovirus group K13 member 1	0.516	3.05
	213931_at	ID2B///ID2	inhibitor of DNA binding 2B, HLH protein (pseudogene)///inhibitor of DNA binding 2, HLH protein	0.516	3.164
	212725_s_at	TUG1	taurine up-regulated 1 (non-protein coding)	0.516	4.071
	223592_s_at	RNF135	ring finger protein 135	0.515	2.929
	203756_at	ARHGEF17	Rho guanine nucleotide exchange factor 17	0.514	3.148
	207629_s_at	ARHGEF2	Rho/Rac guanine nucleotide exchange factor 2	0.514	2.887
	219547_at	COX15	COX15, cytochrome c oxidase assembly homolog	0.514	4.142
	227780_s_at	ECSCR	endothelial cell surface expressed chemotaxis and apoptosis regulator	0.514	2.801
	208935_s_at	LGALS8	galectin 8	0.513	3.626
	61734_at	RCN3	reticulocalbin 3	0.513	2.705
	208862_s_at	TMX2-CTNND1///CTNND1	TMX2-CTNND1 readthrough (NMD candidate)///catenin delta 1	0.513	3.486
	205173_x_at	CD58	CD58 molecule	0.511	3.537
	213212_x_at	LOC102724093///GOLGA6L4///GOLGA6L9///GOLGA6L5P	golgin subfamily A member 6-like protein 4///golgin A6 family-like 4///golgin A6 family-like 9///golgin A6 family-like 5, pseudogene	0.511	3.199
	200886_s_at	PGAM1	phosphoglycerate mutase 1	0.511	4.925
	200770_s_at	LAMC1	laminin subunit gamma 1	0.51	3.978
	209940_at	PARP3	poly(ADP-ribose) polymerase family member 3	0.51	3.014
	210166_at	TLR5	toll like receptor 5	0.51	2.898
	200746_s_at	GNB1	G protein subunit beta 1	0.509	5.781
	226795_at	LRCH1	leucine rich repeats and calponin homology domain containing 1	0.509	3.514
	209043_at	PAPSS1	3'-phosphoadenosine 5'-phosphosulfate synthase 1	0.509	3.393
	1567032_s_at	ZNF160	zinc finger protein 160	0.509	3.301
	209000_s_at	sept8	septin 8	0.505	3.482
	212624_s_at	CHN1	chimerin 1	0.505	3.267
	200762_at	DPYSL2	dihydropyrimidinase like 2	0.505	3.616
	201578_at	PODXL	podocalyxin like	0.505	3.601
	209071_s_at	RGS5	regulator of G-protein signaling 5	0.505	5.689
	219691_at	SAMD9	sterile alpha motif domain containing 9	0.505	3.831
	200911_s_at	TACC1	transforming acidic coiled-coil containing protein 1	0.505	5.972
	212386_at	TCF4	transcription factor 4	0.505	4.124
	200628_s_at	WARS	tryptophanyl-tRNA synthetase	0.505	2.99
	229334_at	RUFY3	RUN and FYVE domain containing 3	0.504	3.151
	226120_at	TTC8	tetratricopeptide repeat domain 8	0.503	3.868
	224690_at	FAM210B	family with sequence similarity 210 member B	0.502	2.84
	215245_x_at	FMR1	fragile X mental retardation 1	0.502	3.644
	217526_at	NFATC2IP	nuclear factor of activated T-cells 2 interacting protein	0.502	4.476
	209121_x_at	NR2F2	nuclear receptor subfamily 2 group F member 2	0.501	2.912
	229787_s_at	OGT	O-linked N-acetylglucosamine (GlcNAc) transferase	0.501	2.79
	202252_at	RAB13	RAB13, member RAS oncogene family	0.501	4.514
	209007_s_at	RSRP1	arginine and serine rich protein 1	0.5	2.78
	213147_at	HOXA10	homeobox A10	-0.5	4.059
	205478_at	PPP1R1A	protein phosphatase 1 regulatory inhibitor subunit 1A	-0.5	3.419
	223383_at	ZNRF1	zinc and ring finger 1, E3 ubiquitin protein ligase	-0.5	3.321
	212542_s_at	PHIP	pleckstrin homology domain interacting protein	-0.501	4.787
	1552474_a_at	GAMT	guanidinoacetate N-methyltransferase	-0.502	6.052
	242851_at	MFSD4B	major facilitator superfamily domain containing 4B	-0.503	3.58
	218550_s_at	LRRC20	leucine rich repeat containing 20	-0.504	3.88
	225805_at	HNRNPU	heterogeneous nuclear ribonucleoprotein U	-0.507	3.429
	201514_s_at	G3BP1	G3BP stress granule assembly factor 1	-0.508	4.085
	221480_at	HNRNPD	heterogeneous nuclear ribonucleoprotein D	-0.509	4.557
	215318_at	MINOS1P1	mitochondrial inner membrane organizing system 1 pseudogene 1	-0.509	3.371
	212955_s_at	POLR2I	RNA polymerase II subunit I	-0.509	4.723
	205610_at	MYOM1	myomesin 1	-0.51	3.664
	225550_at	CNST	consortin, connexin sorting protein	-0.511	5.332
	218958_at	C19orf60	chromosome 19 open reading frame 60	-0.512	5.018
	205618_at	PRRG1	proline rich and Gla domain 1	-0.512	2.996
	227378_x_at	METTL26	methyltransferase like 26	-0.513	2.946
	237202_at	PGPEP1	pyroglutamyl-peptidase I	-0.513	2.728
	238079_at	TPM3	tropomyosin 3	-0.513	4.922
	225780_at	DDI2///RSC1A1	DNA damage inducible 1 homolog 2///regulatory solute carrier protein, family 1, member 1	-0.514	5.485
	224891_at	FOXO3	forkhead box O3	-0.514	6.648
	224535_s_at	MRPL57	mitochondrial ribosomal protein L57	-0.516	4.353
	228347_at	SIX1	SIX homeobox 1	-0.516	3.645
	205748_s_at	RNF126	ring finger protein 126	-0.518	2.71
	225607_at	CCDC43	coiled-coil domain containing 43	-0.52	8.545
	222243_s_at	TOB2	transducer of ERBB2, 2	-0.521	3.345
	1570251_at	HECTD1	HECT domain E3 ubiquitin protein ligase 1	-0.523	4.565
	231929_at	IKZF2	IKAROS family zinc finger 2	-0.525	3.884
	200019_s_at	FAU	FAU, ubiquitin like and ribosomal protein S30 fusion	-0.529	6.345
	225763_at	RCSD1	RCSD domain containing 1	-0.529	3.319
	229099_at	UQCC3	ubiquinol-cytochrome c reductase complex assembly factor 3	-0.529	3.187
	241364_at	TMEM57	transmembrane protein 57	-0.533	4.202
	222667_s_at	ASH1L	ASH1 like histone lysine methyltransferase	-0.534	3.059
	212703_at	TLN2	talin 2	-0.534	4.893
	223119_s_at	USP47	ubiquitin specific peptidase 47	-0.534	5.745
	205817_at	SIX1	SIX homeobox 1	-0.537	3.373
	209614_at	ADH1B	alcohol dehydrogenase 1B (class I), beta polypeptide	-0.538	3.05
	222439_s_at	THRAP3	thyroid hormone receptor associated protein 3	-0.538	2.817
	202969_at	DYRK2	dual specificity tyrosine phosphorylation regulated kinase 2	-0.539	3.58
	229227_at	DICER1-AS1	DICER1 antisense RNA 1	-0.54	2.713
	205042_at	GNE	glucosamine (UDP-N-acetyl)-2-epimerase/N-acetylmannosamine kinase	-0.54	3.065
	224763_at	LOC100506548///RPL37	uncharacterized LOC100506548///ribosomal protein L37	-0.541	2.993
	208204_s_at	CAV3	caveolin 3	-0.542	3.678
	213924_at	GNAL	G protein subunit alpha L	-0.542	3.855
	200800_s_at	HSPA1L///HSPA1B///HSPA1A	heat shock protein family A (Hsp70) member 1 like///heat shock protein family A (Hsp70) member 1B///heat shock protein family A (Hsp70) member 1A	-0.542	3.812
	238058_at	PRR34-AS1	PRR34 antisense RNA 1	-0.542	4.343
	48117_at	SGF29	SAGA complex associated factor 29	-0.548	4.138
	242752_at	PPM1K	protein phosphatase, Mg2+/Mn2+ dependent 1K	-0.55	2.822
	227250_at	KREMEN1	kringle containing transmembrane protein 1	-0.551	2.71
	203489_at	SIVA1	SIVA1 apoptosis inducing factor	-0.552	3.76
	225838_at	EPC2	enhancer of polycomb homolog 2	-0.553	5.286
	226320_at	ALYREF	Aly/REF export factor	-0.556	4.075
	210867_at	CNOT4	CCR4-NOT transcription complex subunit 4	-0.556	3.367
	1557289_s_at	GTF2IRD2	GTF2I repeat domain containing 2	-0.557	3.021
	225004_at	TMEM101	transmembrane protein 101	-0.557	5.32
	205443_at	SNAPC1	small nuclear RNA activating complex polypeptide 1	-0.558	2.885
	213776_at	LOC157562	uncharacterized LOC157562	-0.559	3.481
	222792_s_at	CCDC59	coiled-coil domain containing 59	-0.56	3.919
	224375_at	LOC102724870	uncharacterized LOC102724870	-0.56	3.18
	222737_s_at	BRD7	bromodomain containing 7	-0.561	3.275
	241832_at	FAM98A	family with sequence similarity 98 member A	-0.563	2.796
	229514_at	GPATCH2L	G-patch domain containing 2 like	-0.563	4.474
	1558111_at	MBNL1	muscleblind like splicing regulator 1	-0.564	2.772
	209980_s_at	MIR6778///SHMT1	microRNA 6778///serine hydroxymethyltransferase 1	-0.564	2.776
	228129_at	SERBP1	SERPINE1 mRNA binding protein 1	-0.568	2.962
	205883_at	ZBTB16	zinc finger and BTB domain containing 16	-0.568	4.127
	221434_s_at	SLIRP	SRA stem-loop interacting RNA binding protein	-0.569	5.095
	231740_at	KCNJ11	potassium voltage-gated channel subfamily J member 11	-0.57	3.106
	221986_s_at	KLHL24	kelch like family member 24	-0.572	2.887
	223167_s_at	USP25	ubiquitin specific peptidase 25	-0.574	3.785
	215001_s_at	GLUL	glutamate-ammonia ligase	-0.575	3.791
	228443_s_at	KMT5A	lysine methyltransferase 5A	-0.575	2.909
	226974_at	NEDD4L	neural precursor cell expressed, developmentally down-regulated 4-like, E3 ubiquitin protein ligase	-0.575	2.816
	204893_s_at	ZFYVE9	zinc finger FYVE-type containing 9	-0.575	3.147
	212482_at	RMND5A	required for meiotic nuclear division 5 homolog A	-0.576	4.68
	228114_x_at	METTL26	methyltransferase like 26	-0.577	4.085
	238076_at	GATAD2B	GATA zinc finger domain containing 2B	-0.578	3.968
	239741_at	PYGO1	pygopus family PHD finger 1	-0.578	3.144
	212651_at	RHOBTB1	Rho related BTB domain containing 1	-0.578	3.515
	212257_s_at	SMARCA2	SWI/SNF related, matrix associated, actin dependent regulator of chromatin, subfamily a, member 2	-0.578	2.73
	222729_at	FBXW7	F-box and WD repeat domain containing 7	-0.581	3.324
	231015_at	KLF15	Kruppel like factor 15	-0.586	2.895
	200597_at	EIF3A	eukaryotic translation initiation factor 3 subunit A	-0.587	4.868
	215203_at	GOLGA4	golgin A4	-0.588	3.703
	218818_at	FHL3	four and a half LIM domains 3	-0.59	3.423
	221712_s_at	WDR74	WD repeat domain 74	-0.59	5.196
	212891_s_at	GADD45GIP1	GADD45G interacting protein 1	-0.592	4.441
	1557816_a_at	LOC105379186	uncharacterized LOC105379186	-0.593	3.232
	205134_s_at	NUFIP1	NUFIP1, FMR1 interacting protein 1	-0.593	3.606
	50221_at	TFEB	transcription factor EB	-0.593	4.787
	221939_at	YIPF2	Yip1 domain family member 2	-0.594	2.825
	206277_at	P2RY2	purinergic receptor P2Y2	-0.597	3.016
	208835_s_at	LUC7L3	LUC7 like 3 pre-mRNA splicing factor	-0.598	2.741
	236254_at	VPS13B	vacuolar protein sorting 13 homolog B	-0.599	3.169
	228540_at	QKI	QKI, KH domain containing RNA binding	-0.602	5.486
	215162_at	RALGAPA1	Ral GTPase activating protein catalytic alpha subunit 1	-0.602	2.718
	219760_at	LIN7B	lin-7 homolog B, crumbs cell polarity complex component	-0.605	3.314
	227892_at	PRKAA2	protein kinase AMP-activated catalytic subunit alpha 2	-0.607	5.011
	202197_at	MTMR3	myotubularin related protein 3	-0.608	3.683
	221822_at	SGF29	SAGA complex associated factor 29	-0.61	4.309
	219219_at	TMEM160	transmembrane protein 160	-0.61	3.915
	235129_at	PPP1R1A	protein phosphatase 1 regulatory inhibitor subunit 1A	-0.611	4.047
	226874_at	KLHL8	kelch like family member 8	-0.612	4.378
	235765_at	TLE4	transducin like enhancer of split 4	-0.612	3.317
	230467_at	TMEM52	transmembrane protein 52	-0.612	3.232
	203318_s_at	ZNF148	zinc finger protein 148	-0.614	2.778
	201733_at	CLCN3	chloride voltage-gated channel 3	-0.619	4.658
	235369_at	C14orf28	chromosome 14 open reading frame 28	-0.62	2.739
	1555492_a_at	BEST3	bestrophin 3	-0.621	4.616
	201635_s_at	FXR1	FMR1 autosomal homolog 1	-0.622	2.962
	202353_s_at	PSMD12	proteasome 26S subunit, non-ATPase 12	-0.623	7.552
	200842_s_at	EPRS	glutamyl-prolyl-tRNA synthetase	-0.624	3.063
	212641_at	HIVEP2	human immunodeficiency virus type I enhancer binding protein 2	-0.625	4.191
	207213_s_at	USP2	ubiquitin specific peptidase 2	-0.626	4.031
	200702_s_at	DDX24	DEAD-box helicase 24	-0.627	4.034
	235128_at	SYNPO	synaptopodin	-0.63	3.524
	241393_at	IPP	intracisternal A particle-promoted polypeptide	-0.632	4.766
	226038_at	LONRF1	LON peptidase N-terminal domain and ring finger 1	-0.632	5.917
	209577_at	PCYT2	phosphate cytidylyltransferase 2, ethanolamine	-0.633	3.644
	224301_x_at	H2AFJ	H2A histone family member J	-0.634	4.58
	236126_at	ACVR2B	activin A receptor type 2B	-0.636	3.372
	203597_s_at	WBP4	WW domain binding protein 4	-0.636	4.23
	225245_x_at	H2AFJ	H2A histone family member J	-0.637	5.4
	240310_at	TOR1AIP1	torsin 1A interacting protein 1	-0.642	3.163
	220983_s_at	MIR612///NEAT1	microRNA 612///nuclear paraspeckle assembly transcript 1 (non-protein coding)	-0.645	2.979
	205659_at	HDAC9	histone deacetylase 9	-0.65	3.142
	1563034_at	GPD1	glycerol-3-phosphate dehydrogenase 1	-0.652	3.006
	236972_at	TRIM63	tripartite motif containing 63	-0.653	5.481
	207966_s_at	GLG1	golgi glycoprotein 1	-0.655	2.853
	223701_s_at	USP47	ubiquitin specific peptidase 47	-0.656	3.605
	212529_at	LSM12	LSM12 homolog	-0.658	3.667
	234991_at	ZXDC	ZXD family zinc finger C	-0.663	6.14
	230201_at	FXR1	FMR1 autosomal homolog 1	-0.665	4.828
	228414_at	KCNMA1	potassium calcium-activated channel subfamily M alpha 1	-0.668	2.718
	210180_s_at	TRA2B	transformer 2 beta homolog (Drosophila)	-0.669	3.14
	1558934_a_at	GTF2H5	general transcription factor IIH subunit 5	-0.675	3.385
	215450_at	SNRPE	small nuclear ribonucleoprotein polypeptide E	-0.676	3.763
	221590_s_at	ALDH6A1	aldehyde dehydrogenase 6 family member A1	-0.684	2.808
	205945_at	IL6R	interleukin 6 receptor	-0.684	3.019
	235863_at	JSRP1	junctional sarcoplasmic reticulum protein 1	-0.686	5.101
	211993_at	WNK1	WNK lysine deficient protein kinase 1	-0.688	2.797
	230285_at	SVIP	small VCP interacting protein	-0.69	2.857
	1558759_s_at	CLASP2	cytoplasmic linker associated protein 2	-0.692	3.069
	212478_at	RMND5A	required for meiotic nuclear division 5 homolog A	-0.696	3.197
	212448_at	NEDD4L	neural precursor cell expressed, developmentally down-regulated 4-like, E3 ubiquitin protein ligase	-0.697	3.246
	218733_at	MSL2	male-specific lethal 2 homolog (Drosophila)	-0.698	6.105
	231016_s_at	ARNT	aryl hydrocarbon receptor nuclear translocator	-0.703	3.891
	212207_at	MED13L	mediator complex subunit 13 like	-0.703	3.821
	235561_at	TXNL1	thioredoxin like 1	-0.708	5.844
	221866_at	TFEB	transcription factor EB	-0.716	4.938
	228284_at	TLE1	transducin like enhancer of split 1	-0.717	4.137
	235309_at	RPS15A	ribosomal protein S15a	-0.73	5.388
	205187_at	SMAD5	SMAD family member 5	-0.734	2.829
	227039_at	AKAP13	A-kinase anchoring protein 13	-0.736	3.978
	212208_at	MED13L	mediator complex subunit 13 like	-0.736	4.03
	204840_s_at	EEA1	early endosome antigen 1	-0.737	3.913
	233700_at	PPP1R12B	protein phosphatase 1 regulatory subunit 12B	-0.74	3.162
	227084_at	DTNA	dystrobrevin alpha	-0.742	3.259
	202601_s_at	HTATSF1	HIV-1 Tat specific factor 1	-0.745	4.154
	220306_at	FAM46C	family with sequence similarity 46 member C	-0.746	3.908
	235216_at	ESCO1	establishment of sister chromatid cohesion N-acetyltransferase 1	-0.749	2.871
	219927_at	FCF1	FCF1 rRNA-processing protein	-0.749	3.117
	200616_s_at	MLEC	malectin	-0.749	3.092
	1559500_at	VPS8	VPS8, CORVET complex subunit	-0.749	2.924
	229402_at	SAMD13	sterile alpha motif domain containing 13	-0.75	2.75
	241705_at	ABCA5	ATP binding cassette subfamily A member 5	-0.754	2.879
	201183_s_at	CHD4	chromodomain helicase DNA binding protein 4	-0.757	4.826
	208993_s_at	PPIG	peptidylprolyl isomerase G	-0.757	3.028
	228906_at	TET1	tet methylcytosine dioxygenase 1	-0.757	3.299
	239726_at	ANK3	ankyrin 3, node of Ranvier (ankyrin G)	-0.76	3.71
	219437_s_at	ANKRD11	ankyrin repeat domain 11	-0.762	2.889
	221985_at	KLHL24	kelch like family member 24	-0.763	5.573
	224943_at	BTBD7	BTB domain containing 7	-0.767	3.359
	237154_at	LOC101930114	uncharacterized LOC101930114	-0.768	4.82
	229129_at	HNRNPD	heterogeneous nuclear ribonucleoprotein D	-0.769	4.846
	220028_at	ACVR2B	activin A receptor type 2B	-0.776	4.294
	236966_at	ARMC8	armadillo repeat containing 8	-0.777	3.003
	225212_at	SLC25A25	solute carrier family 25 member 25	-0.777	3.53
	231792_at	MYLK2	myosin light chain kinase 2	-0.794	2.735
	236356_at	NDUFS1	NADH:ubiquinone oxidoreductase core subunit S1	-0.802	2.886
	203945_at	ARG2	arginase 2	-0.807	2.861
	213956_at	CEP350	centrosomal protein 350	-0.81	4.195
	233781_s_at	RIF1	replication timing regulatory factor 1	-0.811	3.135
	242349_at	HECTD1	HECT domain E3 ubiquitin protein ligase 1	-0.814	4.423
	207709_at	PRKAA2	protein kinase AMP-activated catalytic subunit alpha 2	-0.821	3.31
	235645_at	ESCO1	establishment of sister chromatid cohesion N-acetyltransferase 1	-0.822	3.424
	222540_s_at	RSF1	remodeling and spacing factor 1	-0.825	3.428
	214055_x_at	PRRC2C	proline rich coiled-coil 2C	-0.83	2.747
	235435_at	AASDH	aminoadipate-semialdehyde dehydrogenase	-0.837	3.287
	213328_at	NEK1	NIMA related kinase 1	-0.843	3.227
	203222_s_at	TLE1	transducin like enhancer of split 1	-0.844	3.711
	201372_s_at	CUL3	cullin 3	-0.846	3.594
	220016_at	AHNAK	AHNAK nucleoprotein	-0.847	3.115
	203653_s_at	COIL	coilin	-0.852	4.222
	202549_at	VAPB	VAMP associated protein B and C	-0.873	4.19
	232289_at	LOC100996843///KCNJ18///KCNJ12	ATP-sensitive inward rectifier potassium channel 12-like///potassium voltage-gated channel subfamily J member 18///potassium voltage-gated channel subfamily J member 12	-0.874	3.448
	225803_at	FBXO32	F-box protein 32	-0.889	3.617
	217623_at	MYLK3	myosin light chain kinase 3	-0.889	2.815
	236368_at	KIAA0368	KIAA0368	-0.895	3.057
	216563_at	ANKRD12	ankyrin repeat domain 12	-0.902	2.789
	203221_at	TLE1	transducin like enhancer of split 1	-0.904	4.152
	1554466_a_at	METTL26	methyltransferase like 26	-0.906	3.668
	213880_at	LGR5	leucine rich repeat containing G protein-coupled receptor 5	-0.907	2.819
	209750_at	NR1D2	nuclear receptor subfamily 1 group D member 2	-0.939	3.653
	226811_at	FAM46C	family with sequence similarity 46 member C	-0.94	4.243
	214668_at	SPRYD7	SPRY domain containing 7	-0.952	3.569
	229586_at	CHD9	chromodomain helicase DNA binding protein 9	-0.959	3.123
	205967_at	HIST2H4B///HIST4H4///HIST2H4A///HIST1H4L///HIST1H4E///HIST1H4B///HIST1H4H///HIST1H4C///HIST1H4J///HIST1H4K///HIST1H4F///HIST1H4D///HIST1H4A///HIST1H4I	histone cluster 2, H4b///histone cluster 4, H4///histone cluster 2, H4a///histone cluster 1, H4l///histone cluster 1, H4e///histone cluster 1, H4b///histone cluster 1, H4h///histone cluster 1, H4c///histone cluster 1, H4j///histone cluster 1, H4k///histone cluster 1, H4f///histone cluster 1, H4d///histone cluster 1, H4a///histone cluster 1, H4i	-0.971	3.444
	212451_at	SECISBP2L	SECIS binding protein 2 like	-0.972	3.231
	1560228_at	SNAI3	snail family transcriptional repressor 3	-0.972	3.14
	1553533_at	JPH1	junctophilin 1	-0.978	4.448
	228278_at	NFIX	nuclear factor I X	-0.981	5.086
	223185_s_at	BHLHE41	basic helix-loop-helix family member e41	-1	5.966
	214821_at	SLC25A4	solute carrier family 25 member 4	-1.008	5.268
	212468_at	SPAG9	sperm associated antigen 9	-1.012	2.733
	208994_s_at	PPIG	peptidylprolyl isomerase G	-1.015	3.371
	225345_s_at	FBXO32	F-box protein 32	-1.018	4.932
	1558924_s_at	CLIP1	CAP-Gly domain containing linker protein 1	-1.019	3.99
	203766_s_at	LMOD1	leiomodin 1	-1.025	2.984
	213272_s_at	TMEM159	transmembrane protein 159	-1.028	4.416
	208844_at	VDAC3	voltage dependent anion channel 3	-1.031	3.49
	210172_at	SF1	splicing factor 1	-1.032	2.79
	221960_s_at	RAB2A	RAB2A, member RAS oncogene family	-1.035	4.435
	236327_at	CEPT1	choline/ethanolamine phosphotransferase 1	-1.039	3.042
	243582_at	SH3RF2	SH3 domain containing ring finger 2	-1.041	3.671
	229746_x_at	CEBPZOS	CEBPZ opposite strand	-1.046	3.004
	1558678_s_at	MALAT1	metastasis associated lung adenocarcinoma transcript 1 (non-protein coding)	-1.051	3.056
	221088_s_at	PPP1R9A	protein phosphatase 1 regulatory subunit 9A	-1.059	2.966
	203824_at	TSPAN8	tetraspanin 8	-1.062	3.547
	208430_s_at	DTNA	dystrobrevin alpha	-1.073	4.075
	209258_s_at	SMC3	structural maintenance of chromosomes 3	-1.088	4.129
	208567_s_at	LOC100996843///KCNJ18///KCNJ12	ATP-sensitive inward rectifier potassium channel 12-like///potassium voltage-gated channel subfamily J member 18///potassium voltage-gated channel subfamily J member 12	-1.09	3.636
	233819_s_at	LTN1	listerin E3 ubiquitin protein ligase 1	-1.101	3.53
	228250_at	FNIP1	folliculin interacting protein 1	-1.151	2.849
	238827_at	SH3RF2	SH3 domain containing ring finger 2	-1.151	3.219
	1568680_s_at	YTHDC2	YTH domain containing 2	-1.156	3.824
	1558747_at	SMCHD1	structural maintenance of chromosomes flexible hinge domain containing 1	-1.159	4.095
	207110_at	LOC100996843///KCNJ18///KCNJ12	ATP-sensitive inward rectifier potassium channel 12-like///potassium voltage-gated channel subfamily J member 18///potassium voltage-gated channel subfamily J member 12	-1.167	3.367
	238350_at	UBN2	ubinuclein 2	-1.172	3.551
	238346_s_at	TGS1	trimethylguanosine synthase 1	-1.173	4.587
	235567_at	RORA	RAR related orphan receptor A	-1.183	3.03
	213850_s_at	SCAF11	SR-related CTD associated factor 11	-1.193	3.23
	207057_at	SLC16A7	solute carrier family 16 member 7	-1.212	2.954
	237326_at	LINC00310	long intergenic non-protein coding RNA 310	-1.23	3.521
	205966_at	TAF13	TATA-box binding protein associated factor 13	-1.233	4.062
	209088_s_at	UBN1	ubinuclein 1	-1.241	3.721
	230921_s_at	MAP3K12	mitogen-activated protein kinase kinase kinase 12	-1.248	5.709
	229376_at	PROX1	prospero homeobox 1	-1.25	6.486
	232929_at	ZBTB20	zinc finger and BTB domain containing 20	-1.253	4.453
	227223_at	RBM39	RNA binding motif protein 39	-1.281	3.123
	204863_s_at	IL6ST	interleukin 6 signal transducer	-1.285	3.722
	213998_s_at	DDX17	DEAD-box helicase 17	-1.287	3.899
	222633_at	TBL1XR1	transducin (beta)-like 1 X-linked receptor 1	-1.309	3.758
	208610_s_at	SRRM2	serine/arginine repetitive matrix 2	-1.318	3.269
	209754_s_at	TMPO	thymopoietin	-1.318	4.604
	1557994_at	TTN	titin	-1.322	4.173
	1558645_at	MIR133A1HG	MIR133A1 host gene	-1.369	4.094
	229982_at	QSER1	glutamine and serine rich 1	-1.371	3.249
	208859_s_at	ATRX	ATRX, chromatin remodeler	-1.39	3.498
	212487_at	GPATCH8	G-patch domain containing 8	-1.392	2.731
	214464_at	CDC42BPA	CDC42 binding protein kinase alpha	-1.409	3.614
	210426_x_at	RORA	RAR related orphan receptor A	-1.424	5.363
	210096_at	CYP4B1	cytochrome P450 family 4 subfamily B member 1	-1.431	3.22
	210479_s_at	RORA	RAR related orphan receptor A	-1.553	4.323
	242352_at	NIPBL	NIPBL, cohesin loading factor	-1.569	4.289
	236620_at	RIF1	replication timing regulatory factor 1	-1.61	5.112
	241955_at	HECTD1	HECT domain E3 ubiquitin protein ligase 1	-1.7	4.948
	205809_s_at	WASL	Wiskott-Aldrich syndrome like	-1.701	5.015
	204964_s_at	SSPN	sarcospan	-1.768	3.869
	214146_s_at	PPBP	pro-platelet basic protein	-1.784	3.126
	241762_at	FBXO32	F-box protein 32	-1.86	3.52
	1557553_at	PPP1R12B	protein phosphatase 1 regulatory subunit 12B	-1.879	4.93
	201996_s_at	SPEN	spen family transcriptional repressor	-2.047	4.786
	236439_at	LOC106146153	uncharacterized lncRNA LOC106146153	-2.049	3.099
	241791_at	TTN	titin	-2.21	6.033

## Sheet: GSE120862 DEGs 
	GeneID	Symbol	Description	log2(fold change)	#NAME?
	3036	HAS1	hyaluronan synthase 1	6.371	8.22
	23627	PRND	prion like protein doppel	6.216	21.324
	9507	ADAMTS4	ADAM metallopeptidase with thrombospondin type 1 motif 4	4.794	12.724
	6347	CCL2	C-C motif chemokine ligand 2	4.661	10.254
	9021	SOCS3	suppressor of cytokine signaling 3	4.656	11.487
	5806	PTX3	pentraxin 3	4.583	10.86
	6289	SAA2	serum amyloid A2	4.473	2.534
	8061	FOSL1	FOS like 1, AP-1 transcription factor subunit	4.429	5.144
	6355	CCL8	C-C motif chemokine ligand 8	4.288	7.682
	56265	CPXM1	carboxypeptidase X, M14 family member 1	4.042	31.272
	6288	SAA1	serum amyloid A1	3.985	2.113
	2920	CXCL2	C-X-C motif chemokine ligand 2	3.847	7.427
	7057	THBS1	thrombospondin 1	3.735	8.157
	3240	HP	haptoglobin	3.438	4.341
	6362	CCL18	C-C motif chemokine ligand 18	3.261	2
	27063	ANKRD1	ankyrin repeat domain 1	3.227	3.8
	3726	JUNB	JunB proto-oncogene, AP-1 transcription factor subunit	3.196	6.221
	1277	COL1A1	collagen type I alpha 1 chain	2.98	28.175
	8532	CPZ	carboxypeptidase Z	2.979	12.584
	3557	IL1RN	interleukin 1 receptor antagonist	2.965	3.372
	4318	MMP9	matrix metallopeptidase 9	2.942	4.131
	284013	VMO1	vitelline membrane outer layer 1 homolog	2.893	2.45
	8013	NR4A3	nuclear receptor subfamily 4 group A member 3	2.876	5.953
	284379	LOC284379	solute carrier family 7 member 3 pseudogene	2.852	8.261
	9002	F2RL3	F2R like thrombin or trypsin receptor 3	2.822	4.486
	51422	PRKAG2	protein kinase AMP-activated non-catalytic subunit gamma 2	2.821	29.338
	1959	EGR2	early growth response 2	2.785	4.304
	388125	C2CD4B	C2 calcium dependent domain containing 4B	2.761	3.388
	4837	NNMT	nicotinamide N-methyltransferase	2.725	10.52
	1960	EGR3	early growth response 3	2.694	6.057
	5743	PTGS2	prostaglandin-endoperoxide synthase 2	2.655	4.154
	51129	ANGPTL4	angiopoietin like 4	2.611	3.038
	63923	TNN	tenascin N	2.598	7.826
	7153	TOP2A	DNA topoisomerase II alpha	2.542	8.722
	6004	RGS16	regulator of G protein signaling 16	2.54	10.515
	4804	NGFR	nerve growth factor receptor	2.526	16.089
	11082	ESM1	endothelial cell specific molecule 1	2.487	5.359
	150094	SIK1	salt inducible kinase 1	2.465	11.74
	4288	MKI67	marker of proliferation Ki-67	2.464	7.507
	102724428	LOC102724428	salt inducible kinase 1B (putative)	2.461	13.055
	9052	GPRC5A	G protein-coupled receptor class C group 5 member A	2.453	3.628
	2118	ETV4	ETS variant transcription factor 4	2.451	3.731
	283431	GAS2L3	growth arrest specific 2 like 3	2.413	19.255
	4609	MYC	MYC proto-oncogene, bHLH transcription factor	2.401	7.062
	54210	TREM1	triggering receptor expressed on myeloid cells 1	2.381	3.447
	5054	SERPINE1	serpin family E member 1	2.343	1.745
	2326	FMO1	flavin containing dimethylaniline monoxygenase 1	2.295	4.644
	4616	GADD45B	growth arrest and DNA damage inducible beta	2.29	3.72
	861	RUNX1	RUNX family transcription factor 1	2.288	19.577
	1071	CETP	cholesteryl ester transfer protein	2.264	8.683
	100288866	NGFR-AS1	NGFR antisense RNA 1	2.236	4.776
	1281	COL3A1	collagen type III alpha 1 chain	2.233	17.183
	1602	DACH1	dachshund family transcription factor 1	2.232	12.742
	8038	ADAM12	ADAM metallopeptidase domain 12	2.216	3.82
	9047	SH2D2A	SH2 domain containing 2A	2.209	4.79
	24147	FJX1	four-jointed box kinase 1	2.198	9.252
	8511	MMP23A	matrix metallopeptidase 23A (pseudogene)	2.19	4.188
	51473	DCDC2	doublecortin domain containing 2	2.183	9.728
	6615	SNAI1	snail family transcriptional repressor 1	2.181	5.604
	3976	LIF	LIF interleukin 6 family cytokine	2.177	2.938
	91156	IGFN1	immunoglobulin like and fibronectin type III domain containing 1	2.176	1.982
	100302650	BABAM2-AS1	BABAM2 antisense RNA 1	2.164	1.989
	1026	CDKN1A	cyclin dependent kinase inhibitor 1A	2.151	2.154
	200315	APOBEC3A	apolipoprotein B mRNA editing enzyme catalytic subunit 3A	2.133	2.112
	5328	PLAU	plasminogen activator, urokinase	2.123	6.239
	1282	COL4A1	collagen type IV alpha 1 chain	2.099	28.233
	1647	GADD45A	growth arrest and DNA damage inducible alpha	2.099	11.876
	100500837	MIR3606	microRNA 3606	2.095	8.199
	105377663	LOC105377663	uncharacterized LOC105377663	2.082	5.496
	10112	KIF20A	kinesin family member 20A	2.081	6
	6423	SFRP2	secreted frizzled related protein 2	2.071	6.003
	247	ALOX15B	arachidonate 15-lipoxygenase type B	2.068	6.498
	7980	TFPI2	tissue factor pathway inhibitor 2	2.068	8.459
	3772	KCNJ15	potassium inwardly rectifying channel subfamily J member 15	2.064	3.693
	23764	MAFF	MAF bZIP transcription factor F	2.064	2.957
	84141	EVA1A	eva-1 homolog A, regulator of programmed cell death	2.061	9.503
	79843	FAM124B	family with sequence similarity 124 member B	2.046	5.822
	115019	SLC26A9	solute carrier family 26 member 9	2.033	4.346
	158062	LCN6	lipocalin 6	2.027	2.873
	25878	MXRA5	matrix remodeling associated 5	2.023	10.798
	399726	MIR1915HG	MIR1915 host gene	2.018	10.206
	387763	C11orf96	chromosome 11 open reading frame 96	2.011	2.737
	8317	CDC7	cell division cycle 7	2.011	4.411
	6279	S100A8	S100 calcium binding protein A8	2.008	1.671
	7130	TNFAIP6	TNF alpha induced protein 6	2.007	3.127
	6515	SLC2A3	solute carrier family 2 member 3	2.005	5.75
	5329	PLAUR	plasminogen activator, urokinase receptor	2.002	3.924
	105373791	LOC105373791	uncharacterized LOC105373791	1.998	5.93
	7070	THY1	Thy-1 cell surface antigen	1.994	8.617
	414332	LCN10	lipocalin 10	1.988	2.702
	8547	FCN3	ficolin 3	1.985	8.566
	105373989	LOC105373989	putative cuticle collagen 91	1.984	5.013
	3162	HMOX1	heme oxygenase 1	1.979	3.055
	342510	CD300E	CD300e molecule	1.975	3.41
	353514	LILRA5	leukocyte immunoglobulin like receptor A5	1.973	3.219
	9120	SLC16A6	solute carrier family 16 member 6	1.973	4.725
	728	C5AR1	complement C5a receptor 1	1.972	2.867
	4929	NR4A2	nuclear receptor subfamily 4 group A member 2	1.969	2.689
	940	CD28	CD28 molecule	1.962	4.062
	4017	LOXL2	lysyl oxidase like 2	1.962	20.038
	3250	HPR	haptoglobin-related protein	1.96	3.11
	6280	S100A9	S100 calcium binding protein A9	1.948	1.49
	2357	FPR1	formyl peptide receptor 1	1.947	1.53
	5320	PLA2G2A	phospholipase A2 group IIA	1.943	1.726
	4015	LOX	lysyl oxidase	1.941	12.726
	3383	ICAM1	intercellular adhesion molecule 1	1.939	10.827
	115908	CTHRC1	collagen triple helix repeat containing 1	1.933	26.191
	10123	ARL4C	ADP ribosylation factor like GTPase 4C	1.932	8.934
	10437	IFI30	IFI30 lysosomal thiol reductase	1.931	5.077
	22822	PHLDA1	pleckstrin homology like domain family A member 1	1.921	9.637
	9509	ADAMTS2	ADAM metallopeptidase with thrombospondin type 1 motif 2	1.915	12.125
	27253	PCDH17	protocadherin 17	1.913	8.956
	100874203	COL4A2-AS1	COL4A2 antisense RNA 1	1.909	6.51
	3625	INHBB	inhibin subunit beta B	1.898	8.304
	8651	SOCS1	suppressor of cytokine signaling 1	1.895	4.803
	140766	ADAMTS14	ADAM metallopeptidase with thrombospondin type 1 motif 14	1.884	5.119
	7122	CLDN5	claudin 5	1.868	6.349
	1284	COL4A2	collagen type IV alpha 2 chain	1.867	20.034
	53637	S1PR5	sphingosine-1-phosphate receptor 5	1.863	3.906
	401472	GASAL1	growth arrest associated lncRNA 1	1.858	3.366
	366	AQP9	aquaporin 9	1.852	1.564
	7293	TNFRSF4	TNF receptor superfamily member 4	1.843	5.581
	51514	DTL	denticleless E3 ubiquitin protein ligase homolog	1.835	3.791
	4489	MT1A	metallothionein 1A	1.825	2
	1114	CHGB	chromogranin B	1.823	4.824
	4860	PNP	purine nucleoside phosphorylase	1.821	7.83
	8444	DYRK3	dual specificity tyrosine phosphorylation regulated kinase 3	1.818	11.646
	100129836	COL4A2-AS2	COL4A2 antisense RNA 2	1.807	3.219
	64092	SAMSN1	SAM domain, SH3 domain and nuclear localization signals 1	1.807	3.607
	10418	SPON1	spondin 1	1.807	3.887
	10205	MPZL2	myelin protein zero like 2	1.804	4.899
	100130311	C17orf107	chromosome 17 open reading frame 107	1.796	2.468
	4883	NPR3	natriuretic peptide receptor 3	1.793	2.518
	8614	STC2	stanniocalcin 2	1.78	9.744
	81615	TMEM163	transmembrane protein 163	1.772	6.388
	1278	COL1A2	collagen type I alpha 2 chain	1.767	12.726
	64859	NABP1	nucleic acid binding protein 1	1.76	8.681
	1847	DUSP5	dual specificity phosphatase 5	1.755	5.726
	112597	CYTOR	cytoskeleton regulator RNA	1.746	5.09
	2215	FCGR3B	Fc gamma receptor IIIb	1.746	1.324
	2867	FFAR2	free fatty acid receptor 2	1.742	1.488
	6331	SCN5A	sodium voltage-gated channel alpha subunit 5	1.74	2.019
	144195	SLC2A14	solute carrier family 2 member 14	1.739	3.646
	440699	LRRC52	leucine rich repeat containing 52	1.728	2.846
	602	BCL3	BCL3 transcription coactivator	1.719	5.952
	112268426	LOC112268426		1.715	3.833
	51655	RASD1	ras related dexamethasone induced 1	1.706	3.567
	4001	LMNB1	lamin B1	1.698	8.256
	1052	CEBPD	CCAAT enhancer binding protein delta	1.693	2.133
	414236	C10orf55	chromosome 10 putative open reading frame 55	1.689	3.955
	7076	TIMP1	TIMP metallopeptidase inhibitor 1	1.687	9.29
	401022	HAGLR	HOXD antisense growth-associated long non-coding RNA	1.683	6.27
	9132	KCNQ4	potassium voltage-gated channel subfamily Q member 4	1.683	7.427
	541471	MIR4435-2HG	MIR4435-2 host gene	1.673	15.615
	9388	LIPG	lipase G, endothelial type	1.672	3.644
	12	SERPINA3	serpin family A member 3	1.67	8.779
	124044	SPATA2L	spermatogenesis associated 2 like	1.667	2.926
	89792	GAL3ST3	galactose-3-O-sulfotransferase 3	1.666	6.987
	285	ANGPT2	angiopoietin 2	1.663	14.6
	10170	DHRS9	dehydrogenase/reductase 9	1.651	1.903
	5947	RBP1	retinol binding protein 1	1.649	8.196
	2104	ESRRG	estrogen related receptor gamma	1.647	5.339
	2006	ELN	elastin	1.644	6.51
	6781	STC1	stanniocalcin 1	1.638	3.727
	11006	LILRB4	leukocyte immunoglobulin like receptor B4	1.635	3.115
	8740	TNFSF14	TNF superfamily member 14	1.615	4.128
	203447	NRK	Nik related kinase	1.613	4.02
	871	SERPINH1	serpin family H member 1	1.608	16.641
	6578	SLCO2A1	solute carrier organic anion transporter family member 2A1	1.606	4.735
	3082	HGF	hepatocyte growth factor	1.602	7.807
	101929215	THBS4-AS1	THBS4 antisense RNA 1	1.598	5.967
	199800	ADM5	adrenomedullin 5 (putative)	1.597	5.322
	7291	TWIST1	twist family bHLH transcription factor 1	1.592	3.372
	27075	TSPAN13	tetraspanin 13	1.59	28.19
	10261	IGSF6	immunoglobulin superfamily member 6	1.585	3.173
	100130733	LRRC70	leucine rich repeat containing 70	1.585	4.453
	54	ACP5	acid phosphatase 5, tartrate resistant	1.582	2.096
	1144	CHRND	cholinergic receptor nicotinic delta subunit	1.581	6.122
	57699	CPNE5	copine 5	1.57	4.226
	9592	IER2	immediate early response 2	1.569	4.246
	10319	LAMC3	laminin subunit gamma 3	1.569	5.479
	6402	SELL	selectin L	1.565	2.332
	1903	S1PR3	sphingosine-1-phosphate receptor 3	1.56	9.044
	54443	ANLN	anillin, actin binding protein	1.548	2.557
	131583	FAM43A	family with sequence similarity 43 member A	1.548	19.35
	4939	OAS2	2'-5'-oligoadenylate synthetase 2	1.546	3.172
	10288	LILRB2	leukocyte immunoglobulin like receptor B2	1.544	4.681
	9180	OSMR	oncostatin M receptor	1.543	13.401
	125336	LOXHD1	lipoxygenase homology PLAT domains 1	1.54	5.839
	5265	SERPINA1	serpin family A member 1	1.539	2.802
	4064	CD180	CD180 molecule	1.535	4.348
	9034	CCRL2	C-C motif chemokine receptor like 2	1.532	5.27
	4157	MC1R	melanocortin 1 receptor	1.524	3.74
	10846	PDE10A	phosphodiesterase 10A	1.524	7.74
	389432	SAMD5	sterile alpha motif domain containing 5	1.523	4.325
	624	BDKRB2	bradykinin receptor B2	1.522	4.495
	11226	GALNT6	polypeptide N-acetylgalactosaminyltransferase 6	1.516	3.852
	1290	COL5A2	collagen type V alpha 2 chain	1.511	20.373
	3428	IFI16	interferon gamma inducible protein 16	1.51	15.668
	117	ADCYAP1R1	ADCYAP receptor type I	1.507	8.529
	10631	POSTN	periostin	1.503	4.016
	101928370	S1PR1-DT	S1PR1 divergent transcript	1.503	3.673
	55509	BATF3	basic leucine zipper ATF-like transcription factor 3	1.5	2.973
	3762	KCNJ5	potassium inwardly rectifying channel subfamily J member 5	1.494	2.857
	23529	CLCF1	cardiotrophin like cytokine factor 1	1.491	3.838
	256435	ST6GALNAC3	ST6 N-acetylgalactosaminide alpha-2,6-sialyltransferase 3	1.49	5.007
	4237	MFAP2	microfibril associated protein 2	1.488	4.55
	4481	MSR1	macrophage scavenger receptor 1	1.484	3.887
	51050	PI15	peptidase inhibitor 15	1.48	2.618
	3718	JAK3	Janus kinase 3	1.479	3.642
	3371	TNC	tenascin C	1.478	3.435
	7538	ZFP36	ZFP36 ring finger protein	1.478	1.795
	56892	TCIM	transcriptional and immune response regulator	1.476	7.384
	9508	ADAMTS3	ADAM metallopeptidase with thrombospondin type 1 motif 3	1.469	3.253
	1230	CCR1	C-C motif chemokine receptor 1	1.469	3.767
	134285	TMEM171	transmembrane protein 171	1.468	1.524
	51171	HSD17B14	hydroxysteroid 17-beta dehydrogenase 14	1.467	2.731
	51512	GTSE1	G2 and S-phase expressed 1	1.465	2.414
	5733	PTGER3	prostaglandin E receptor 3	1.462	3.955
	64403	CDH24	cadherin 24	1.456	6.041
	58527	ABRACL	ABRA C-terminal like	1.453	8.348
	107986762	LOC107986762		1.452	5.943
	112268296	LOC112268296		1.448	5.297
	1513	CTSK	cathepsin K	1.447	10.637
	338773	TMEM119	transmembrane protein 119	1.444	3.912
	7852	CXCR4	C-X-C motif chemokine receptor 4	1.441	9.391
	84959	UBASH3B	ubiquitin associated and SH3 domain containing B	1.438	9.756
	654	BMP6	bone morphogenetic protein 6	1.437	10.607
	2214	FCGR3A	Fc gamma receptor IIIa	1.434	4.042
	79957	PAQR6	progestin and adipoQ receptor family member 6	1.433	3.821
	925	CD8A	CD8a molecule	1.428	2.163
	3485	IGFBP2	insulin like growth factor binding protein 2	1.417	4.335
	1289	COL5A1	collagen type V alpha 1 chain	1.414	10.127
	7940	LST1	leukocyte specific transcript 1	1.413	2.753
	2219	FCN1	ficolin 1	1.411	2.638
	441179	LOC441179	uncharacterized LOC441179	1.411	2.351
	107986780	LOC107986780		1.408	8.14
	80228	ORAI2	ORAI calcium release-activated calcium modulator 2	1.406	10.273
	10891	PPARGC1A	PPARG coactivator 1 alpha	1.406	13.697
	3037	HAS2	hyaluronan synthase 2	1.404	2.238
	7060	THBS4	thrombospondin 4	1.402	8.977
	8862	APLN	apelin	1.401	5.135
	56062	KLHL4	kelch like family member 4	1.399	4.217
	26051	PPP1R16B	protein phosphatase 1 regulatory subunit 16B	1.398	15.531
	5179	PENK	proenkephalin	1.394	3.098
	633	BGN	biglycan	1.389	7.473
	9232	PTTG1	PTTG1 regulator of sister chromatid separation, securin	1.388	4.197
	606724	LOC606724	coronin 1A pseudogene	1.387	2.4
	3491	CCN1	cellular communication network factor 1	1.384	1.499
	94240	EPSTI1	epithelial stromal interaction 1	1.384	2.594
	7171	TPM4	tropomyosin 4	1.383	28.939
	4843	NOS2	nitric oxide synthase 2	1.38	6.998
	1880	GPR183	G protein-coupled receptor 183	1.379	1.81
	6659	SOX4	SRY-box transcription factor 4	1.377	6.807
	3087	HHEX	hematopoietically expressed homeobox	1.375	7.248
	1043	CD52	CD52 molecule	1.374	2.79
	8698	S1PR4	sphingosine-1-phosphate receptor 4	1.373	3.449
	79772	MCTP1	multiple C2 and transmembrane domain containing 1	1.37	8.36
	6678	SPARC	secreted protein acidic and cysteine rich	1.37	24.557
	7412	VCAM1	vascular cell adhesion molecule 1	1.37	6.33
	27319	BHLHE22	basic helix-loop-helix family member e22	1.368	3.496
	2890	GRIA1	glutamate ionotropic receptor AMPA type subunit 1	1.368	1.385
	64333	ARHGAP9	Rho GTPase activating protein 9	1.367	2.751
	107986809	ELN-AS1	ELN antisense RNA 1	1.367	3.669
	81792	ADAMTS12	ADAM metallopeptidase with thrombospondin type 1 motif 12	1.365	9.365
	80183	RUBCNL	rubicon like autophagy enhancer	1.365	2.385
	3687	ITGAX	integrin subunit alpha X	1.364	4.481
	105371592	LOC105371592	uncharacterized LOC105371592	1.364	7.863
	1844	DUSP2	dual specificity phosphatase 2	1.362	2.99
	11025	LILRB3	leukocyte immunoglobulin like receptor B3	1.36	2.522
	8877	SPHK1	sphingosine kinase 1	1.36	3.375
	120425	JAML	junction adhesion molecule like	1.359	2.838
	4060	LUM	lumican	1.359	13.2
	360	AQP3	aquaporin 3 (Gill blood group)	1.357	4.016
	187	APLNR	apelin receptor	1.352	8.401
	5997	RGS2	regulator of G protein signaling 2	1.349	2.803
	26470	SEZ6L2	seizure related 6 homolog like 2	1.348	4.732
	56938	BMAL2	basic helix-loop-helix ARNT like 2	1.343	2.834
	9770	RASSF2	Ras association domain family member 2	1.343	11.699
	8875	VNN2	vanin 2	1.342	1.307
	112817	HOGA1	4-hydroxy-2-oxoglutarate aldolase 1	1.34	2.4
	50944	SHANK1	SH3 and multiple ankyrin repeat domains 1	1.337	2.075
	255877	BCL6B	BCL6B transcription repressor	1.335	9.148
	283849	EXOC3L1	exocyst complex component 3 like 1	1.334	4.147
	389558	FAM180A	family with sequence similarity 180 member A	1.334	1.767
	9450	LY86	lymphocyte antigen 86	1.334	1.847
	827	CAPN6	calpain 6	1.333	6.573
	4345	CD200	CD200 molecule	1.326	6.007
	9636	ISG15	ISG15 ubiquitin like modifier	1.326	2.252
	717	C2	complement C2	1.325	4.41
	2633	GBP1	guanylate binding protein 1	1.319	4.224
	1910	EDNRB	endothelin receptor type B	1.315	13.055
	83593	RASSF5	Ras association domain family member 5	1.314	6.179
	3746	KCNC1	potassium voltage-gated channel subfamily C member 1	1.313	1.705
	4283	CXCL9	C-X-C motif chemokine ligand 9	1.312	2.028
	4323	MMP14	matrix metallopeptidase 14	1.31	18.642
	81539	SLC38A1	solute carrier family 38 member 1	1.308	3.349
	283316	CD163L1	CD163 molecule like 1	1.307	4.21
	4313	MMP2	matrix metallopeptidase 2	1.304	14.136
	10501	SEMA6B	semaphorin 6B	1.301	5.918
	84958	SYTL1	synaptotagmin like 1	1.297	1.711
	6424	SFRP4	secreted frizzled related protein 4	1.296	4.398
	3620	IDO1	indoleamine 2,3-dioxygenase 1	1.295	3.785
	2828	GPR4	G protein-coupled receptor 4	1.294	6.284
	55647	RAB20	RAB20, member RAS oncogene family	1.294	2.904
	7358	UGDH	UDP-glucose 6-dehydrogenase	1.294	5.803
	170690	ADAMTS16	ADAM metallopeptidase with thrombospondin type 1 motif 16	1.292	2.692
	116441	TM4SF18	transmembrane 4 L six family member 18	1.29	4.846
	64926	RASAL3	RAS protein activator like 3	1.289	3.998
	158763	ARHGAP36	Rho GTPase activating protein 36	1.286	1.853
	100170841	EPOP	elongin BC and polycomb repressive complex 2 associated protein	1.285	2.155
	64838	FNDC4	fibronectin type III domain containing 4	1.284	3.331
	8808	IL1RL2	interleukin 1 receptor like 2	1.282	2.427
	22795	NID2	nidogen 2	1.281	7.682
	54436	SH3TC1	SH3 domain and tetratricopeptide repeats 1	1.281	5.843
	64856	VWA1	von Willebrand factor A domain containing 1	1.281	4.83
	2697	GJA1	gap junction protein alpha 1	1.28	9.682
	176	ACAN	aggrecan	1.279	2.155
	503834	DPRX	divergent-paired related homeobox	1.279	2.1
	3055	HCK	HCK proto-oncogene, Src family tyrosine kinase	1.279	3.038
	115362	GBP5	guanylate binding protein 5	1.269	1.786
	7357	UGCG	UDP-glucose ceramide glucosyltransferase	1.269	7.545
	7305	TYROBP	transmembrane immune signaling adaptor TYROBP	1.266	3.627
	170689	ADAMTS15	ADAM metallopeptidase with thrombospondin type 1 motif 15	1.264	35.681
	771	CA12	carbonic anhydrase 12	1.263	1.667
	6752	SSTR2	somatostatin receptor 2	1.263	3.234
	1734	DIO2	iodothyronine deiodinase 2	1.262	7.6
	10870	HCST	hematopoietic cell signal transducer	1.26	2.894
	6556	SLC11A1	solute carrier family 11 member 1	1.259	1.826
	8840	CCN4	cellular communication network factor 4	1.258	3.935
	84941	HSH2D	hematopoietic SH2 domain containing	1.258	1.651
	963	CD53	CD53 molecule	1.257	4.358
	337876	CHSY3	chondroitin sulfate synthase 3	1.256	4.84
	79899	PRR5L	proline rich 5 like	1.255	6.579
	9493	KIF23	kinesin family member 23	1.254	2.49
	3481	IGF2	insulin like growth factor 2	1.253	8.005
	647024	C6orf132	chromosome 6 open reading frame 132	1.252	2.019
	729	C6	complement C6	1.249	1.441
	89857	KLHL6	kelch like family member 6	1.249	4.905
	9435	CHST2	carbohydrate sulfotransferase 2	1.248	5.164
	4069	LYZ	lysozyme	1.248	1.945
	26002	MOXD1	monooxygenase DBH like 1	1.248	1.422
	2359	FPR3	formyl peptide receptor 3	1.245	2.613
	5199	CFP	complement factor properdin	1.244	2.706
	3912	LAMB1	laminin subunit beta 1	1.243	15.03
	10409	BASP1	brain abundant membrane attached signal protein 1	1.242	5
	1511	CTSG	cathepsin G	1.24	1.482
	103021296	SLC26A9-AS1	SLC26A9 and RAB7B antisense RNA 1	1.238	3.197
	55803	ADAP2	ArfGAP with dual PH domains 2	1.236	6.738
	11151	CORO1A	coronin 1A	1.236	2.324
	723961	INS-IGF2	INS-IGF2 readthrough	1.235	7.826
	7837	PXDN	peroxidasin	1.235	13.851
	1890	TYMP	thymidine phosphorylase	1.233	3.088
	54829	ASPN	asporin	1.232	7.44
	3561	IL2RG	interleukin 2 receptor subunit gamma	1.232	4.458
	401498	TMEM215	transmembrane protein 215	1.232	1.748
	101448202	LOC101448202	uncharacterized LOC101448202	1.231	2.662
	5292	PIM1	Pim-1 proto-oncogene, serine/threonine kinase	1.227	3.193
	639	PRDM1	PR/SET domain 1	1.226	3.924
	6624	FSCN1	fascin actin-bundling protein 1	1.225	4.394
	54809	SAMD9	sterile alpha motif domain containing 9	1.225	3.205
	11173	ADAMTS7	ADAM metallopeptidase with thrombospondin type 1 motif 7	1.222	5.662
	220	ALDH1A3	aldehyde dehydrogenase 1 family member A3	1.221	5.099
	219855	SLC37A2	solute carrier family 37 member 2	1.217	3.703
	406	BMAL1	basic helix-loop-helix ARNT like 1	1.214	3.37
	8437	RASAL1	RAS protein activator like 1	1.214	3.039
	4969	OGN	osteoglycin	1.213	3.896
	9168	TMSB10	thymosin beta 10	1.212	9.832
	84570	COL25A1	collagen type XXV alpha 1 chain	1.211	2.62
	116362	RBP7	retinol binding protein 7	1.211	3.828
	85449	KIAA1755	KIAA1755	1.21	5.4
	338382	RAB7B	RAB7B, member RAS oncogene family	1.21	5.205
	249	ALPL	alkaline phosphatase, biomineralization associated	1.207	3.929
	944	TNFSF8	TNF superfamily member 8	1.206	2.039
	441094	NR2F1-AS1	NR2F1 antisense RNA 1	1.205	1.816
	8530	CST7	cystatin F	1.203	1.984
	57761	TRIB3	tribbles pseudokinase 3	1.203	3.551
	929	CD14	CD14 molecule	1.202	3.389
	313	AOAH	acyloxyacyl hydrolase	1.201	4.171
	4281	MID1	midline 1	1.199	5.954
	9618	TRAF4	TNF receptor associated factor 4	1.199	2.499
	837	CASP4	caspase 4	1.198	9.665
	2212	FCGR2A	Fc gamma receptor IIa	1.196	4.382
	375616	KCP	kielin cysteine rich BMP regulator	1.196	4.454
	80727	TTYH3	tweety family member 3	1.196	13.384
	10859	LILRB1	leukocyte immunoglobulin like receptor B1	1.195	3.559
	26996	GPR160	G protein-coupled receptor 160	1.194	6.083
	23406	COTL1	coactosin like F-actin binding protein 1	1.188	5.855
	55365	TMEM176A	transmembrane protein 176A	1.187	3.881
	84733	CBX2	chromobox 2	1.186	5.22
	8871	SYNJ2	synaptojanin 2	1.186	3.073
	8492	PRSS12	serine protease 12	1.185	1.677
	9308	CD83	CD83 molecule	1.184	2.396
	219527	LRRC55	leucine rich repeat containing 55	1.184	1.687
	63895	PIEZO2	piezo type mechanosensitive ion channel component 2	1.184	1.417
	51411	BIN2	bridging integrator 2	1.182	3.413
	4542	MYO1F	myosin IF	1.181	1.982
	115004	CGAS	cyclic GMP-AMP synthase	1.18	4.702
	2268	FGR	FGR proto-oncogene, Src family tyrosine kinase	1.179	3.267
	25797	QPCT	glutaminyl-peptide cyclotransferase	1.176	2.706
	22846	VASH1	vasohibin 1	1.176	15.145
	3791	KDR	kinase insert domain receptor	1.175	5.31
	4050	LTB	lymphotoxin beta	1.175	2.017
	2669	GEM	GTP binding protein overexpressed in skeletal muscle	1.174	2.901
	79778	MICALL2	MICAL like 2	1.173	3.362
	84935	MEDAG	mesenteric estrogen dependent adipogenesis	1.172	3.088
	5778	PTPN7	protein tyrosine phosphatase non-receptor type 7	1.17	2.063
	9214	FCMR	Fc mu receptor	1.169	4.868
	4033	IRAG2	inositol 1,4,5-triphosphate receptor associated 2	1.167	6.718
	220441	RNF152	ring finger protein 152	1.167	7.86
	83699	SH3BGRL2	SH3 domain binding glutamate rich protein like 2	1.166	12.542
	105374836	LOC105374836	uncharacterized LOC105374836	1.165	3.327
	64123	ADGRL4	adhesion G protein-coupled receptor L4	1.164	11.287
	51363	CHST15	carbohydrate sulfotransferase 15	1.164	9.473
	51339	DACT1	dishevelled binding antagonist of beta catenin 1	1.164	5.161
	3937	LCP2	lymphocyte cytosolic protein 2	1.162	5.884
	7454	WAS	WASP actin nucleation promoting factor	1.162	2.672
	9473	THEMIS2	thymocyte selection associated family member 2	1.16	2.591
	1234	CCR5	C-C motif chemokine receptor 5	1.159	1.705
	57801	HES4	hes family bHLH transcription factor 4	1.159	2.075
	5345	SERPINF2	serpin family F member 2	1.159	1.896
	150372	NFAM1	NFAT activating protein with ITAM motif 1	1.158	1.849
	3563	IL3RA	interleukin 3 receptor subunit alpha	1.157	7.18
	9540	TP53I3	tumor protein p53 inducible protein 3	1.157	7.915
	151887	CCDC80	coiled-coil domain containing 80	1.154	5.09
	654817	NCF1C	neutrophil cytosolic factor 1C pseudogene	1.153	1.768
	54440	SASH3	SAM and SH3 domain containing 3	1.152	2.726
	2149	F2R	coagulation factor II thrombin receptor	1.151	11.143
	7373	COL14A1	collagen type XIV alpha 1 chain	1.147	4.138
	3486	IGFBP3	insulin like growth factor binding protein 3	1.147	9.72
	653361	NCF1	neutrophil cytosolic factor 1	1.147	1.658
	7097	TLR2	toll like receptor 2	1.146	3.162
	3001	GZMA	granzyme A	1.145	2.196
	3965	LGALS9	galectin 9	1.144	6.467
	916	CD3E	CD3 epsilon subunit of T-cell receptor complex	1.143	1.681
	1382	CRABP2	cellular retinoic acid binding protein 2	1.143	3.103
	3914	LAMB3	laminin subunit beta 3	1.143	2.912
	105377105	FLNB-AS1	FLNB antisense RNA 1	1.142	6.579
	11024	LILRA1	leukocyte immunoglobulin like receptor A1	1.142	1.34
	2643	GCH1	GTP cyclohydrolase 1	1.141	3.302
	6813	STXBP2	syntaxin binding protein 2	1.14	1.844
	11027	LILRA2	leukocyte immunoglobulin like receptor A2	1.139	1.37
	375298	CERKL	ceramide kinase like	1.138	1.935
	5754	PTK7	protein tyrosine kinase 7 (inactive)	1.138	4.041
	79961	DENND2D	DENN domain containing 2D	1.137	2.712
	105379326	LOC105379326		1.136	1.668
	137075	CLDN23	claudin 23	1.132	3.536
	51338	MS4A4A	membrane spanning 4-domains A4A	1.132	2.159
	5175	PECAM1	platelet and endothelial cell adhesion molecule 1	1.131	23.38
	9170	LPAR2	lysophosphatidic acid receptor 2	1.129	2.244
	51284	TLR7	toll like receptor 7	1.128	1.907
	9535	GMFG	glia maturation factor gamma	1.126	4.481
	102724788	LOC102724788	replaced by ID 5625	1.126	1.786
	5341	PLEK	pleckstrin	1.126	3.544
	64919	BCL11B	BCL11 transcription factor B	1.125	1.352
	5730	PTGDS	prostaglandin D2 synthase	1.12	2.888
	2494	NR5A2	nuclear receptor subfamily 5 group A member 2	1.119	4.303
	2317	FLNB	filamin B	1.118	15.242
	713	C1QB	complement C1q B chain	1.117	1.932
	54502	RBM47	RNA binding motif protein 47	1.117	3.087
	6352	CCL5	C-C motif chemokine ligand 5	1.116	1.505
	112616	CMTM7	CKLF like MARVEL transmembrane domain containing 7	1.116	4.752
	4327	MMP19	matrix metallopeptidase 19	1.115	3.58
	221468	TMEM217	transmembrane protein 217	1.115	1.325
	10381	TUBB3	tubulin beta 3 class III	1.115	3.383
	58475	MS4A7	membrane spanning 4-domains A7	1.114	1.73
	101927751	ALDH1A3-AS1	ALDH1A3 antisense RNA 1	1.113	5.177
	9627	SNCAIP	synuclein alpha interacting protein	1.111	6.573
	6712	SPTBN2	spectrin beta, non-erythrocytic 2	1.111	3.158
	11130	ZWINT	ZW10 interacting kinetochore protein	1.111	2.161
	105376325	LOC105376325	uncharacterized LOC105376325	1.108	1.539
	50515	CHST11	carbohydrate sulfotransferase 11	1.106	7.789
	3554	IL1R1	interleukin 1 receptor type 1	1.106	9.663
	968	CD68	CD68 molecule	1.105	2.809
	3676	ITGA4	integrin subunit alpha 4	1.105	6.235
	8406	SRPX	sushi repeat containing protein X-linked	1.105	6.494
	196410	METTL7B	methyltransferase like 7B	1.103	2.857
	80301	PLEKHO2	pleckstrin homology domain containing O2	1.103	8.884
	387509	GPR153	G protein-coupled receptor 153	1.102	7.31
	7850	IL1R2	interleukin 1 receptor type 2	1.102	1.383
	27128	CYTH4	cytohesin 4	1.101	3.363
	170954	PPP1R18	protein phosphatase 1 regulatory subunit 18	1.101	15.145
	5452	POU2F2	POU class 2 homeobox 2	1.1	1.945
	3669	ISG20	interferon stimulated exonuclease gene 20	1.099	1.561
	79616	CCNJL	cyclin J like	1.098	2.885
	7991	TUSC3	tumor suppressor candidate 3	1.098	13.116
	283554	GPR137C	G protein-coupled receptor 137C	1.096	4.114
	22797	TFEC	transcription factor EC	1.096	1.858
	552	AVPR1A	arginine vasopressin receptor 1A	1.094	5.322
	2769	GNA15	G protein subunit alpha 15	1.093	1.533
	440738	MAP1LC3C	microtubule associated protein 1 light chain 3 gamma	1.093	3.133
	5932	RBBP8	RB binding protein 8, endonuclease	1.091	6.284
	79973	ZNF442	zinc finger protein 442	1.091	3.4
	3433	IFIT2	interferon induced protein with tetratricopeptide repeats 2	1.09	1.762
	100506621	LINC01279	replaced by ID 151887	1.09	3.028
	389792	IER5L	immediate early response 5 like	1.087	2.244
	728239	MAGED4	MAGE family member D4	1.087	2.803
	3310	HSPA6	heat shock protein family A (Hsp70) member 6	1.086	2.571
	23584	VSIG2	V-set and immunoglobulin domain containing 2	1.085	2.717
	7805	LAPTM5	lysosomal protein transmembrane 5	1.083	4.575
	112268447	LOC112268447		1.083	2.945
	196264	MPZL3	myelin protein zero like 3	1.082	2.192
	8807	IL18RAP	interleukin 18 receptor accessory protein	1.081	1.802
	4332	MNDA	myeloid cell nuclear differentiation antigen	1.081	1.465
	720	C4A	complement C4A (Rodgers blood group)	1.08	3.586
	574036	SERTAD4-AS1	SERTAD4 antisense RNA 1	1.08	1.965
	6503	SLA	Src like adaptor	1.08	2.686
	483	ATP1B3	ATPase Na+/K+ transporting subunit beta 3	1.079	13.388
	3566	IL4R	interleukin 4 receptor	1.079	8.757
	2791	GNG11	G protein subunit gamma 11	1.078	7.646
	79630	C1orf54	chromosome 1 open reading frame 54	1.077	7.488
	3659	IRF1	interferon regulatory factor 1	1.077	4.278
	56956	LHX9	LIM homeobox 9	1.075	1.342
	3815	KIT	KIT proto-oncogene, receptor tyrosine kinase	1.074	3.505
	6688	SPI1	Spi-1 proto-oncogene	1.073	2.383
	133022	TRAM1L1	translocation associated membrane protein 1 like 1	1.073	1.831
	5625	PRODH	proline dehydrogenase 1	1.072	2.201
	65108	MARCKSL1	MARCKS like 1	1.071	5.844
	4499	MT1M	metallothionein 1M	1.071	2.378
	4783	NFIL3	nuclear factor, interleukin 3 regulated	1.071	3.092
	9881	TRANK1	tetratricopeptide repeat and ankyrin repeat containing 1	1.071	6.605
	83888	FGFBP2	fibroblast growth factor binding protein 2	1.07	1.303
	100616500	MIR4683	microRNA 4683	1.07	1.642
	9241	NOG	noggin	1.07	3.196
	80781	COL18A1	collagen type XVIII alpha 1 chain	1.069	5.795
	11314	CD300A	CD300a molecule	1.068	1.962
	54206	ERRFI1	ERBB receptor feedback inhibitor 1	1.068	2.476
	10403	NDC80	NDC80 kinetochore complex component	1.068	2.354
	2049	EPHB3	EPH receptor B3	1.067	2.816
	4615	MYD88	MYD88 innate immune signal transduction adaptor	1.067	12.152
	7107	GPR137B	G protein-coupled receptor 137B	1.065	3.889
	1545	CYP1B1	cytochrome P450 family 1 subfamily B member 1	1.064	1.933
	5552	SRGN	serglycin	1.062	4.458
	1134	CHRNA1	cholinergic receptor nicotinic alpha 1 subunit	1.061	1.715
	1840	DTX1	deltex E3 ubiquitin ligase 1	1.061	4.501
	2537	IFI6	interferon alpha inducible protein 6	1.06	1.865
	8809	IL18R1	interleukin 18 receptor 1	1.06	3.159
	721	C4B	complement C4B (Chido blood group)	1.059	3.186
	9332	CD163	CD163 molecule	1.059	2.399
	101927524	LINC02587	long intergenic non-protein coding RNA 2587	1.059	6.016
	64857	PLEKHG2	pleckstrin homology and RhoGEF domain containing G2	1.057	17.098
	201232	SLC16A13	solute carrier family 16 member 13	1.057	1.476
	1949	EFNB3	ephrin B3	1.055	1.855
	2119	ETV5	ETS variant transcription factor 5	1.055	3.389
	390	RND3	Rho family GTPase 3	1.055	4.73
	80896	NPL	N-acetylneuraminate pyruvate lyase	1.053	3.303
	23231	SEL1L3	SEL1L family member 3	1.053	11.344
	990	CDC6	cell division cycle 6	1.052	2.079
	81557	MAGED4B	MAGE family member D4B	1.052	2.887
	9771	RAPGEF5	Rap guanine nucleotide exchange factor 5	1.051	3.977
	79047	KCTD15	potassium channel tetramerization domain containing 15	1.049	10.93
	11033	ADAP1	ArfGAP with dual PH domains 1	1.048	1.567
	107984830	LOC107984830	uncharacterized LOC107984830	1.048	2.46
	64283	ARHGEF28	Rho guanine nucleotide exchange factor 28	1.047	3.747
	1848	DUSP6	dual specificity phosphatase 6	1.046	8.098
	3429	IFI27	interferon alpha inducible protein 27	1.046	5.722
	728215	NALF1	NALCN channel auxiliary factor 1	1.046	1.49
	7010	TEK	TEK receptor tyrosine kinase	1.045	5.521
	9510	ADAMTS1	ADAM metallopeptidase with thrombospondin type 1 motif 1	1.044	2.768
	5696	PSMB8	proteasome 20S subunit beta 8	1.044	3.219
	9242	MSC	musculin	1.043	4.764
	114900	C1QTNF4	C1q and TNF related 4	1.04	1.724
	9294	S1PR2	sphingosine-1-phosphate receptor 2	1.038	2.073
	9620	CELSR1	cadherin EGF LAG seven-pass G-type receptor 1	1.034	1.538
	3101	HK3	hexokinase 3	1.033	2.331
	64581	CLEC7A	C-type lectin domain containing 7A	1.032	1.858
	105372310	LOC105372310	uncharacterized LOC105372310	1.032	1.354
	4222	MEOX1	mesenchyme homeobox 1	1.031	9.069
	23533	PIK3R5	phosphoinositide-3-kinase regulatory subunit 5	1.031	2.744
	11200	CHEK2	checkpoint kinase 2	1.027	2.979
	63940	GPSM3	G protein signaling modulator 3	1.026	4.751
	107984928	LOC107984928	uncharacterized LOC107984928	1.026	2.342
	55911	APOBR	apolipoprotein B receptor	1.025	1.393
	114904	C1QTNF6	C1q and TNF related 6	1.025	5.077
	3910	LAMA4	laminin subunit alpha 4	1.025	13.151
	4430	MYO1B	myosin IB	1.024	10.725
	7512	XPNPEP2	X-prolyl aminopeptidase 2	1.024	2.938
	10990	LILRB5	leukocyte immunoglobulin like receptor B5	1.022	2.546
	84734	FAM167B	family with sequence similarity 167 member B	1.02	3.084
	8477	GPR65	G protein-coupled receptor 65	1.02	2.993
	4249	MGAT5	alpha-1,6-mannosylglycoprotein 6-beta-N-acetylglucosaminyltransferase	1.02	8.594
	10095	ARPC1B	actin related protein 2/3 complex subunit 1B	1.019	2.465
	1192	CLIC1	chloride intracellular channel 1	1.019	5.637
	131873	COL6A6	collagen type VI alpha 6 chain	1.019	2.508
	83855	KLF16	KLF transcription factor 16	1.019	2.392
	202	CRYBG1	crystallin beta-gamma domain containing 1	1.018	4.143
	3764	KCNJ8	potassium inwardly rectifying channel subfamily J member 8	1.017	9.323
	28954	REM1	RRAD and GEM like GTPase 1	1.017	4.556
	1021	CDK6	cyclin dependent kinase 6	1.016	4.342
	649446	DLGAP1-AS1	DLGAP1 antisense RNA 1	1.016	1.816
	3690	ITGB3	integrin subunit beta 3	1.014	2.983
	10769	PLK2	polo like kinase 2	1.014	6.785
	7280	TUBB2A	tubulin beta 2A class IIa	1.014	4.145
	388507	ZNF788P	zinc finger family member 788, pseudogene	1.014	1.942
	58524	DMRT3	doublesex and mab-3 related transcription factor 3	1.012	2.246
	105378688	LINC02918	long intergenic non-protein coding RNA 2918	1.012	1.772
	55561	CDC42BPG	CDC42 binding protein kinase gamma	1.011	1.49
	7133	TNFRSF1B	TNF receptor superfamily member 1B	1.011	3.782
	942	CD86	CD86 molecule	1.01	1.495
	54733	SLC35F2	solute carrier family 35 member F2	1.009	4.358
	23643	LY96	lymphocyte antigen 96	1.008	1.983
	100125288	ZGLP1	zinc finger GATA like protein 1	1.008	1.886
	54751	FBLIM1	filamin binding LIM protein 1	1.007	7.589
	199	AIF1	allograft inflammatory factor 1	1.005	2.883
	57559	STAMBPL1	STAM binding protein like 1	1.005	4.598
	2167	FABP4	fatty acid binding protein 4	1.004	3.403
	146760	RTN4RL1	reticulon 4 receptor like 1	1.001	3.269
	714	C1QC	complement C1q C chain	1	1.954
	85443	DCLK3	doublecortin like kinase 3	0.999	5.09
	8534	CHST1	carbohydrate sulfotransferase 1	0.998	2.46
	3059	HCLS1	hematopoietic cell-specific Lyn substrate 1	0.998	4.253
	57480	PLEKHG1	pleckstrin homology and RhoGEF domain containing G1	0.997	3.898
	23616	SH3BP1	SH3 domain binding protein 1	0.997	3.047
	83690	CRISPLD1	cysteine rich secretory protein LCCL domain containing 1	0.996	2.242
	9537	TP53I11	tumor protein p53 inducible protein 11	0.996	11.031
	55203	LGI2	leucine rich repeat LGI family member 2	0.995	2.003
	162681	C18orf54	chromosome 18 open reading frame 54	0.993	2.869
	1944	EFNA3	ephrin A3	0.992	1.842
	4192	MDK	midkine	0.992	4.451
	79895	ATP8B4	ATPase phospholipid transporting 8B4 (putative)	0.991	4.128
	6320	CLEC11A	C-type lectin domain containing 11A	0.991	2.837
	56925	LXN	latexin	0.991	5.906
	342909	ZNF284	zinc finger protein 284	0.991	5.199
	4665	NAB2	NGFI-A binding protein 2	0.99	3.74
	9365	KL	klotho	0.989	3.613
	6376	CX3CL1	C-X3-C motif chemokine ligand 1	0.988	7.119
	84624	FNDC1	fibronectin type III domain containing 1	0.988	2.124
	10866	HCP5	HLA complex P5	0.987	5.375
	148170	CDC42EP5	CDC42 effector protein 5	0.984	1.407
	100507463	PSMB8-AS1	PSMB8 antisense RNA 1 (head to head)	0.983	4.277
	6303	SAT1	spermidine/spermine N1-acetyltransferase 1	0.983	4.171
	124359	CDYL2	chromodomain Y like 2	0.981	5.154
	8836	GGH	gamma-glutamyl hydrolase	0.981	5.684
	3689	ITGB2	integrin subunit beta 2	0.981	2.01
	114769	CARD16	caspase recruitment domain family member 16	0.98	2.867
	2533	FYB1	FYN binding protein 1	0.98	2.433
	100750247	HIF1A-AS2	HIF1A antisense RNA 2	0.98	5.132
	195828	ZNF367	zinc finger protein 367	0.98	6.015
	23017	FAIM2	Fas apoptotic inhibitory molecule 2	0.978	3.088
	4325	MMP16	matrix metallopeptidase 16	0.978	2.438
	123920	CMTM3	CKLF like MARVEL transmembrane domain containing 3	0.977	8.898
	4487	MSX1	msh homeobox 1	0.976	2.803
	100507392	SENCR	smooth muscle and endothelial cell enriched migration/differentiation-associated lncRNA	0.976	1.827
	7058	THBS2	thrombospondin 2	0.976	3.508
	7453	WARS1	tryptophanyl-tRNA synthetase 1	0.976	6.386
	1145	CHRNE	cholinergic receptor nicotinic epsilon subunit	0.974	1.919
	89846	FGD3	FYVE, RhoGEF and PH domain containing 3	0.973	2.251
	118788	PIK3AP1	phosphoinositide-3-kinase adaptor protein 1	0.973	2.857
	2207	FCER1G	Fc epsilon receptor Ig	0.972	2.741
	79168	LILRA6	leukocyte immunoglobulin like receptor A6	0.972	1.918
	7056	THBD	thrombomodulin	0.972	2.238
	6195	RPS6KA1	ribosomal protein S6 kinase A1	0.971	2.554
	84727	SPSB2	splA/ryanodine receptor domain and SOCS box containing 2	0.971	2.756
	7040	TGFB1	transforming growth factor beta 1	0.97	3.952
	81575	APOLD1	apolipoprotein L domain containing 1	0.969	3.656
	126668	TDRD10	tudor domain containing 10	0.969	2.891
	9595	CYTIP	cytohesin 1 interacting protein	0.968	2.001
	3624	INHBA	inhibin subunit beta A	0.967	1.516
	100272217	LOC100272217	uncharacterized LOC100272217	0.967	1.461
	105370792	LOC105370792	uncharacterized LOC105370792	0.967	2.945
	4256	MGP	matrix Gla protein	0.967	3.304
	126014	OSCAR	osteoclast associated Ig-like receptor	0.967	1.603
	114818	KLHL29	kelch like family member 29	0.966	2.807
	4811	NID1	nidogen 1	0.966	5.858
	10019	SH2B3	SH2B adaptor protein 3	0.966	14.253
	4067	LYN	LYN proto-oncogene, Src family tyrosine kinase	0.965	8.002
	951	CD37	CD37 molecule	0.964	1.901
	1292	COL6A2	collagen type VI alpha 2 chain	0.964	2.385
	9467	SH3BP5	SH3 domain binding protein 5	0.964	2.495
	197259	MLKL	mixed lineage kinase domain like pseudokinase	0.962	3.536
	55615	PRR5	proline rich 5	0.962	2.137
	7409	VAV1	vav guanine nucleotide exchange factor 1	0.961	1.583
	641	BLM	BLM RecQ like helicase	0.959	1.47
	56548	CHST7	carbohydrate sulfotransferase 7	0.958	6.252
	133	ADM	adrenomedullin	0.957	2.52
	6282	S100A11	S100 calcium binding protein A11	0.957	4.824
	51291	GMIP	GEM interacting protein	0.955	3.236
	5097	PCDH1	protocadherin 1	0.955	6.065
	292	SLC25A5	solute carrier family 25 member 5	0.954	14.292
	64135	IFIH1	interferon induced with helicase C domain 1	0.953	2.062
	6714	SRC	SRC proto-oncogene, non-receptor tyrosine kinase	0.952	5.343
	220323	OAF	out at first homolog	0.951	5.364
	58489	ABHD17C	abhydrolase domain containing 17C, depalmitoylase	0.95	4.044
	2635	GBP3	guanylate binding protein 3	0.95	3.263
	9	NAT1	N-acetyltransferase 1	0.948	2.611
	57664	PLEKHA4	pleckstrin homology domain containing A4	0.948	2.537
	5795	PTPRJ	protein tyrosine phosphatase receptor type J	0.948	4.829
	51148	CERCAM	cerebral endothelial cell adhesion molecule	0.947	3.676
	3067	HDC	histidine decarboxylase	0.947	1.622
	3394	IRF8	interferon regulatory factor 8	0.947	3.358
	5654	HTRA1	HtrA serine peptidase 1	0.946	5.813
	30835	CD209	CD209 molecule	0.945	1.569
	5118	PCOLCE	procollagen C-endopeptidase enhancer	0.945	3.679
	3832	KIF11	kinesin family member 11	0.944	1.918
	286343	LURAP1L	leucine rich adaptor protein 1 like	0.944	3.377
	6573	SLC19A1	solute carrier family 19 member 1	0.944	5.961
	79751	SLC25A22	solute carrier family 25 member 22	0.944	3.691
	7424	VEGFC	vascular endothelial growth factor C	0.944	3.416
	54518	APBB1IP	amyloid beta precursor protein binding family B member 1 interacting protein	0.943	2.316
	64386	MMP25	matrix metallopeptidase 25	0.943	1.331
	3269	HRH1	histamine receptor H1	0.942	2.756
	3936	LCP1	lymphocyte cytosolic protein 1	0.941	2.679
	101	ADAM8	ADAM metallopeptidase domain 8	0.94	2.188
	348	APOE	apolipoprotein E	0.939	2.942
	4478	MSN	moesin	0.939	20.107
	11069	RAPGEF4	Rap guanine nucleotide exchange factor 4	0.939	3.292
	64108	RTP4	receptor transporter protein 4	0.937	1.454
	5271	SERPINB8	serpin family B member 8	0.937	3.82
	146894	CD300LG	CD300 molecule like family member g	0.936	5.013
	79856	SNX22	sorting nexin 22	0.936	6.335
	1293	COL6A3	collagen type VI alpha 3 chain	0.935	5.848
	10410	IFITM3	interferon induced transmembrane protein 3	0.935	6.441
	712	C1QA	complement C1q A chain	0.934	1.58
	1520	CTSS	cathepsin S	0.934	4.165
	1525	CXADR	CXADR Ig-like cell adhesion molecule	0.934	1.724
	101929532	LOC101929532	uncharacterized LOC101929532	0.934	2.604
	114902	C1QTNF5	C1q and TNF related 5	0.933	2.58
	83552	MFRP	membrane frizzled-related protein	0.933	2.58
	83716	CRISPLD2	cysteine rich secretory protein LCCL domain containing 2	0.932	11.064
	4778	NFE2	nuclear factor, erythroid 2	0.932	1.339
	5359	PLSCR1	phospholipid scramblase 1	0.932	3.998
	7096	TLR1	toll like receptor 1	0.931	2.775
	100506603	VASH1-AS1	VASH1 antisense RNA 1	0.931	9.257
	56999	ADAMTS9	ADAM metallopeptidase with thrombospondin type 1 motif 9	0.93	3.449
	51294	PCDH12	protocadherin 12	0.93	3.898
	5366	PMAIP1	phorbol-12-myristate-13-acetate-induced protein 1	0.928	1.745
	375387	NRROS	negative regulator of reactive oxygen species	0.927	6.546
	22856	CHSY1	chondroitin sulfate synthase 1	0.926	10.567
	51303	FKBP11	FKBP prolyl isomerase 11	0.926	3.495
	10287	RGS19	regulator of G protein signaling 19	0.926	2.002
	80774	LIMD2	LIM domain containing 2	0.924	4.056
	151473	SLC16A14	solute carrier family 16 member 14	0.924	2.495
	80149	ZC3H12A	zinc finger CCCH-type containing 12A	0.924	2.028
	1306	COL15A1	collagen type XV alpha 1 chain	0.923	14.218
	23143	LRCH1	leucine rich repeats and calponin homology domain containing 1	0.923	7.364
	5880	RAC2	Rac family small GTPase 2	0.923	2.077
	80381	CD276	CD276 molecule	0.922	8.346
	121457	IKBIP	IKBKB interacting protein	0.919	8.809
	5479	PPIB	peptidylprolyl isomerase B	0.918	5.813
	8323	FZD6	frizzled class receptor 6	0.917	4.887
	64005	MYO1G	myosin IG	0.917	1.669
	1439	CSF2RB	colony stimulating factor 2 receptor subunit beta	0.916	2.858
	5791	PTPRE	protein tyrosine phosphatase receptor type E	0.916	9.148
	55248	PACC1	proton activated chloride channel 1	0.914	4.098
	719	C3AR1	complement C3a receptor 1	0.913	3.296
	3995	FADS3	fatty acid desaturase 3	0.913	3.678
	3683	ITGAL	integrin subunit alpha L	0.913	3.749
	28755	TRAC	T cell receptor alpha constant	0.913	1.488
	57101	ANO2	anoctamin 2	0.912	3.447
	59274	TLNRD1	talin rod domain containing 1	0.912	2.397
	11332	ACOT7	acyl-CoA thioesterase 7	0.909	4.245
	145864	HAPLN3	hyaluronan and proteoglycan link protein 3	0.909	3.998
	54510	PCDH18	protocadherin 18	0.909	5.12
	6039	RNASE6	ribonuclease A family member k6	0.909	1.929
	113675	SDSL	serine dehydratase like	0.909	2.105
	8793	TNFRSF10D	TNF receptor superfamily member 10d	0.909	3.543
	3002	GZMB	granzyme B	0.908	1.493
	27239	GPR162	G protein-coupled receptor 162	0.906	2.333
	4689	NCF4	neutrophil cytosolic factor 4	0.906	1.38
	10333	TLR6	toll like receptor 6	0.906	1.983
	90139	TSPAN18	tetraspanin 18	0.906	10.293
	28984	RGCC	regulator of cell cycle	0.905	2.351
	79180	EFHD2	EF-hand domain family member D2	0.904	2.507
	1063	CENPF	centromere protein F	0.902	2.017
	84868	HAVCR2	hepatitis A virus cellular receptor 2	0.902	1.801
	1687	GSDME	gasdermin E	0.901	2.699
	7162	TPBG	trophoblast glycoprotein	0.901	5.415
	9420	CYP7B1	cytochrome P450 family 7 subfamily B member 1	0.9	3.767
	1945	EFNA4	ephrin A4	0.9	1.676
	2078	ERG	ETS transcription factor ERG	0.899	11.258
	4688	NCF2	neutrophil cytosolic factor 2	0.898	2.136
	221504	ZBTB9	zinc finger and BTB domain containing 9	0.898	6.292
	55276	PGM2	phosphoglucomutase 2	0.896	4.592
	5777	PTPN6	protein tyrosine phosphatase non-receptor type 6	0.895	2.439
	64321	SOX17	SRY-box transcription factor 17	0.895	1.893
	266812	NAP1L5	nucleosome assembly protein 1 like 5	0.893	7.557
	29887	SNX10	sorting nexin 10	0.892	2.571
	834	CASP1	caspase 1	0.891	3.084
	256236	NAPSB	napsin B aspartic peptidase, pseudogene	0.89	1.32
	50619	DEF6	DEF6 guanine nucleotide exchange factor	0.888	1.749
	284069	FAM171A2	family with sequence similarity 171 member A2	0.887	1.402
	143903	LAYN	layilin	0.886	3.984
	64101	LRRC4	leucine rich repeat containing 4	0.886	2.047
	9871	SEC24D	SEC24 homolog D, COPII coat complex component	0.885	8.616
	26086	GPSM1	G protein signaling modulator 1	0.884	2.046
	27231	NMRK2	nicotinamide riboside kinase 2	0.884	1.709
	80210	ARMC9	armadillo repeat containing 9	0.883	3.478
	144402	CPNE8	copine 8	0.883	5.933
	1265	CNN2	calponin 2	0.882	3.652
	254228	CALHM5	calcium homeostasis modulator family member 5	0.881	4.948
	634	CEACAM1	CEA cell adhesion molecule 1	0.88	3.043
	23670	CEMIP2	cell migration inducing hyaluronidase 2	0.88	4.919
	26508	HEYL	hes related family bHLH transcription factor with YRPW motif like	0.879	7.344
	3479	IGF1	insulin like growth factor 1	0.879	3.186
	114822	RHPN1	rhophilin Rho GTPase binding protein 1	0.879	1.7
	23541	SEC14L2	SEC14 like lipid binding 2	0.879	1.759
	83483	PLVAP	plasmalemma vesicle associated protein	0.878	8.615
	79703	C11orf80	chromosome 11 open reading frame 80	0.877	1.719
	115361	GBP4	guanylate binding protein 4	0.877	2.969
	7462	LAT2	linker for activation of T cells family member 2	0.877	2.731
	6398	SECTM1	secreted and transmembrane 1	0.877	1.692
	29950	SERTAD1	SERTA domain containing 1	0.877	1.922
	254887	ZDHHC23	zinc finger DHHC-type palmitoyltransferase 23	0.877	2.362
	128272	ARHGEF19	Rho guanine nucleotide exchange factor 19	0.876	1.396
	126567	C2CD4C	C2 calcium dependent domain containing 4C	0.876	1.761
	132720	FAM241A	family with sequence similarity 241 member A	0.876	7.179
	93145	OLFM2	olfactomedin 2	0.876	1.559
	290	ANPEP	alanyl aminopeptidase, membrane	0.875	5.21
	116984	ARAP2	ArfGAP with RhoGAP domain, ankyrin repeat and PH domain 2	0.874	3.441
	54913	RPP25	ribonuclease P and MRP subunit p25	0.874	1.51
	3903	LAIR1	leukocyte associated immunoglobulin like receptor 1	0.873	2.45
	6890	TAP1	transporter 1, ATP binding cassette subfamily B member	0.873	4.725
	60681	FKBP10	FKBP prolyl isomerase 10	0.871	4.237
	9945	GFPT2	glutamine-fructose-6-phosphate transaminase 2	0.871	2.855
	2171	FABP5	fatty acid binding protein 5	0.87	1.835
	3949	LDLR	low density lipoprotein receptor	0.87	1.522
	9516	LITAF	lipopolysaccharide induced TNF factor	0.87	3.161
	221749	PXDC1	PX domain containing 1	0.87	1.741
	100289019	SLC25A25-AS1	SLC25A25 antisense RNA 1	0.87	5.647
	133308	SLC9B2	solute carrier family 9 member B2	0.87	4.639
	1003	CDH5	cadherin 5	0.868	8.692
	2124	EVI2B	ecotropic viral integration site 2B	0.868	1.795
	56917	MEIS3	Meis homeobox 3	0.866	2.075
	55194	EVA1B	eva-1 homolog B	0.865	1.67
	2892	GRIA3	glutamate ionotropic receptor AMPA type subunit 3	0.865	1.905
	64175	P3H1	prolyl 3-hydroxylase 1	0.865	11.336
	100316904	SAP25	Sin3A associated protein 25	0.865	1.37
	220108	FAM124A	family with sequence similarity 124 member A	0.864	1.711
	23158	TBC1D9	TBC1 domain family member 9	0.862	5.506
	93109	TMEM44	transmembrane protein 44	0.862	4.391
	387700	SLC16A12	solute carrier family 16 member 12	0.859	4.164
	943	TNFRSF8	TNF receptor superfamily member 8	0.859	2.816
	134429	STARD4	StAR related lipid transfer domain containing 4	0.857	2.267
	10184	LHFPL2	LHFPL tetraspan subfamily member 2	0.856	7.526
	57194	ATP10A	ATPase phospholipid transporting 10A (putative)	0.855	2.254
	5330	PLCB2	phospholipase C beta 2	0.855	2.525
	23550	PSD4	pleckstrin and Sec7 domain containing 4	0.855	2.746
	5737	PTGFR	prostaglandin F receptor	0.854	1.768
	11113	CIT	citron rho-interacting serine/threonine kinase	0.852	1.662
	79070	POGLUT2	protein O-glucosyltransferase 2	0.852	4.187
	8541	PPFIA3	PTPRF interacting protein alpha 3	0.852	3.12
	5734	PTGER4	prostaglandin E receptor 4	0.852	5.275
	30844	EHD4	EH domain containing 4	0.851	6.856
	105369382	LOC105369382	uncharacterized LOC105369382	0.851	1.472
	22918	CD93	CD93 molecule	0.848	5.363
	115399	LRRC56	leucine rich repeat containing 56	0.847	2.093
	57507	ZNF608	zinc finger protein 608	0.846	1.834
	55009	FAM174C	family with sequence similarity 174 member C	0.845	1.66
	10509	SEMA4B	semaphorin 4B	0.845	4.157
	64332	NFKBIZ	NFKB inhibitor zeta	0.844	3.027
	55106	SLFN12	schlafen family member 12	0.844	3.099
	8542	APOL1	apolipoprotein L1	0.843	4.353
	79905	TMC7	transmembrane channel like 7	0.843	4.425
	257106	ARHGAP30	Rho GTPase activating protein 30	0.841	2.074
	25932	CLIC4	chloride intracellular channel 4	0.841	8.958
	91179	SCARF2	scavenger receptor class F member 2	0.841	2.661
	7903	ST8SIA4	ST8 alpha-N-acetyl-neuraminide alpha-2,8-sialyltransferase 4	0.841	3.077
	9201	DCLK1	doublecortin like kinase 1	0.84	1.908
	8797	TNFRSF10A	TNF receptor superfamily member 10a	0.839	2.366
	165	AEBP1	AE binding protein 1	0.838	2.02
	110117499	P3R3URF-PIK3R3	P3R3URF-PIK3R3 readthrough	0.838	5.619
	60529	ALX4	ALX homeobox 4	0.837	2.495
	5360	PLTP	phospholipid transfer protein	0.837	4.212
	100526771	SMIM35	small integral membrane protein 35	0.837	1.407
	28959	TMEM176B	transmembrane protein 176B	0.837	2.463
	55920	RCC2	regulator of chromosome condensation 2	0.836	14.908
	10581	IFITM2	interferon induced transmembrane protein 2	0.835	4.638
	107984251	LOC107984251	uncharacterized LOC107984251	0.834	1.578
	5763	PTMS	parathymosin	0.834	2.343
	5788	PTPRC	protein tyrosine phosphatase receptor type C	0.834	2.677
	135228	CD109	CD109 molecule	0.833	4.648
	2305	FOXM1	forkhead box M1	0.833	1.467
	9401	RECQL4	RecQ like helicase 4	0.833	3.364
	4093	SMAD9	SMAD family member 9	0.833	1.472
	3663	IRF5	interferon regulatory factor 5	0.831	2.436
	26578	OSTF1	osteoclast stimulating factor 1	0.831	5.817
	5354	PLP1	proteolipid protein 1	0.831	1.87
	5924	RASGRF2	Ras protein specific guanine nucleotide releasing factor 2	0.831	2.929
	3672	ITGA1	integrin subunit alpha 1	0.829	5.548
	107984247	LOC107984247		0.829	8.667
	2625	GATA3	GATA binding protein 3	0.828	2.07
	8111	GPR68	G protein-coupled receptor 68	0.827	1.355
	401944	LDLRAD2	low density lipoprotein receptor class A domain containing 2	0.827	4.741
	11178	LZTS1	leucine zipper tumor suppressor 1	0.827	6.336
	375790	AGRN	agrin	0.826	3.492
	145407	ARMH4	armadillo like helical domain containing 4	0.826	2.287
	55924	INKA2	inka box actin regulator 2	0.826	4.325
	148808	MFSD4A	major facilitator superfamily domain containing 4A	0.826	1.71
	962	CD48	CD48 molecule	0.825	1.525
	8503	PIK3R3	phosphoinositide-3-kinase regulatory subunit 3	0.825	6.196
	6916	TBXAS1	thromboxane A synthase 1	0.825	1.459
	168455	CCDC71L	coiled-coil domain containing 71 like	0.824	3.134
	78999	LRFN4	leucine rich repeat and fibronectin type III domain containing 4	0.824	1.751
	10320	IKZF1	IKAROS family zinc finger 1	0.823	2.384
	240	ALOX5	arachidonate 5-lipoxygenase	0.822	1.926
	79927	FAM110D	family with sequence similarity 110 member D	0.822	1.962
	389	RHOC	ras homolog family member C	0.822	3.339
	58191	CXCL16	C-X-C motif chemokine ligand 16	0.821	3.857
	4794	NFKBIE	NFKB inhibitor epsilon	0.821	2.301
	2355	FOSL2	FOS like 2, AP-1 transcription factor subunit	0.82	3.959
	55824	PAG1	phosphoprotein membrane anchor with glycosphingolipid microdomains 1	0.82	10.637
	26064	RAI14	retinoic acid induced 14	0.82	3.244
	57333	RCN3	reticulocalbin 3	0.819	1.483
	5294	PIK3CG	phosphatidylinositol-4,5-bisphosphate 3-kinase catalytic subunit gamma	0.818	3.9
	2687	GGT5	gamma-glutamyltransferase 5	0.817	3.935
	285590	SH3PXD2B	SH3 and PX domains 2B	0.817	4.15
	161145	TMEM229B	transmembrane protein 229B	0.817	2.445
	401237	CASC15	cancer susceptibility 15	0.816	1.559
	4343	MOV10	Mov10 RISC complex RNA helicase	0.816	12.947
	10950	BTG3	BTG anti-proliferation factor 3	0.815	2.427
	9246	UBE2L6	ubiquitin conjugating enzyme E2 L6	0.815	3.172
	1009	CDH11	cadherin 11	0.814	2.583
	1601	DAB2	DAB adaptor protein 2	0.814	6.043
	10578	GNLY	granulysin	0.814	2.201
	641700	ECSCR	endothelial cell surface expressed chemotaxis and apoptosis regulator	0.813	7.173
	55351	STK32B	serine/threonine kinase 32B	0.813	3.267
	286530	P2RY8	P2Y receptor family member 8	0.812	3.257
	715	C1R	complement C1r	0.811	4.408
	2014	EMP3	epithelial membrane protein 3	0.811	2.414
	11167	FSTL1	follistatin like 1	0.811	3.441
	57205	ATP10D	ATPase phospholipid transporting 10D (putative)	0.809	3.023
	54739	XAF1	XIAP associated factor 1	0.809	2.633
	90649	ZNF486	zinc finger protein 486	0.809	2.381
	2627	GATA6	GATA binding protein 6	0.808	2.053
	3635	INPP5D	inositol polyphosphate-5-phosphatase D	0.808	8.941
	80023	NRSN2	neurensin 2	0.807	4.304
	9746	CLSTN3	calsyntenin 3	0.806	6.573
	148252	DIRAS1	DIRAS family GTPase 1	0.806	1.335
	100129845	PCOLCE-AS1	PCOLCE antisense RNA 1	0.805	1.393
	6541	SLC7A1	solute carrier family 7 member 1	0.805	3.709
	7873	MANF	mesencephalic astrocyte derived neurotrophic factor	0.804	2.686
	26509	MYOF	myoferlin	0.803	3.89
	79057	PRRG3	proline rich and Gla domain 3	0.802	1.89
	158880	USP51	ubiquitin specific peptidase 51	0.802	1.916
	6843	VAMP1	vesicle associated membrane protein 1	0.802	5.388
	55619	DOCK10	dedicator of cytokinesis 10	0.801	3.482
	129642	MBOAT2	membrane bound O-acyltransferase domain containing 2	0.799	4.185
	4642	MYO1D	myosin ID	0.799	7.468
	134	ADORA1	adenosine A1 receptor	0.798	1.838
	255130	IGFBP7-AS1	IGFBP7 antisense RNA 1	0.798	1.888
	105373116	LOC105373116	uncharacterized LOC105373116	0.797	2.407
	51267	CLEC1A	C-type lectin domain family 1 member A	0.795	3.749
	10750	GRAP	GRB2 related adaptor protein	0.795	2.186
	10379	IRF9	interferon regulatory factor 9	0.795	3.33
	84102	SLC41A2	solute carrier family 41 member 2	0.795	1.794
	25827	FBXL2	F-box and leucine rich repeat protein 2	0.794	3.021
	10536	P3H3	prolyl 3-hydroxylase 3	0.794	3.008
	3678	ITGA5	integrin subunit alpha 5	0.793	14.831
	54922	RASIP1	Ras interacting protein 1	0.793	2.813
	163255	ZNF540	zinc finger protein 540	0.793	3.989
	3490	IGFBP7	insulin like growth factor binding protein 7	0.791	2.928
	2123	EVI2A	ecotropic viral integration site 2A	0.789	1.614
	7043	TGFB3	transforming growth factor beta 3	0.789	4.015
	284390	ZNF763	zinc finger protein 763	0.789	1.857
	3487	IGFBP4	insulin like growth factor binding protein 4	0.788	4.725
	132430	PABPC4L	poly(A) binding protein cytoplasmic 4 like	0.788	1.885
	25865	PRKD2	protein kinase D2	0.788	5.419
	84674	CARD6	caspase recruitment domain family member 6	0.787	4.297
	24138	IFIT5	interferon induced protein with tetratricopeptide repeats 5	0.787	2.874
	51537	MTFP1	mitochondrial fission process 1	0.785	1.853
	22848	AAK1	AP2 associated kinase 1	0.784	5.813
	9843	HEPH	hephaestin	0.784	2.23
	3800	KIF5C	kinesin family member 5C	0.784	2.394
	100505495	PCAT19	prostate cancer associated transcript 19	0.784	4.657
	1039	CDR2	cerebellar degeneration related protein 2	0.783	7.564
	50486	G0S2	G0/G1 switch 2	0.783	1.914
	5616	PRKY	protein kinase Y-linked (pseudogene)	0.781	7.333
	147968	CAPN12	calpain 12	0.78	2.418
	87	ACTN1	actinin alpha 1	0.779	3.792
	3248	HPGD	15-hydroxyprostaglandin dehydrogenase	0.779	1.398
	3399	ID3	inhibitor of DNA binding 3	0.779	2.496
	166379	BBS12	Bardet-Biedl syndrome 12	0.778	1.511
	83442	SH3BGRL3	SH3 domain binding glutamate rich protein like 3	0.778	3.456
	347733	TUBB2B	tubulin beta 2B class IIb	0.778	2.417
	4061	LY6E	lymphocyte antigen 6 family member E	0.777	1.911
	6238	RRBP1	ribosome binding protein 1	0.777	4.637
	285973	ATG9B	autophagy related 9B	0.776	1.328
	1291	COL6A1	collagen type VI alpha 1 chain	0.776	3.275
	2122	MECOM	MDS1 and EVI1 complex locus	0.776	3.95
	5819	NECTIN2	nectin cell adhesion molecule 2	0.776	3.112
	54538	ROBO4	roundabout guidance receptor 4	0.776	7.626
	864	RUNX3	RUNX family transcription factor 3	0.775	1.38
	25825	BACE2	beta-secretase 2	0.774	12.332
	348645	MIR3667HG	MIR3667 host gene	0.774	1.827
	1462	VCAN	versican	0.774	2.652
	302	ANXA2	annexin A2	0.773	4.881
	10062	NR1H3	nuclear receptor subfamily 1 group H member 3	0.773	1.588
	79850	TLCD3A	TLC domain containing 3A	0.773	2.888
	8655	DYNLL1	dynein light chain LC8-type 1	0.772	4.632
	6281	S100A10	S100 calcium binding protein A10	0.772	4.364
	160622	TAMALIN	trafficking regulator and scaffold protein tamalin	0.772	1.361
	201176	ARHGAP27	Rho GTPase activating protein 27	0.77	4.873
	6404	SELPLG	selectin P ligand	0.77	1.543
	10615	SPAG5	sperm associated antigen 5	0.77	1.413
	4681	NBL1	NBL1, DAN family BMP antagonist	0.769	4.412
	8795	TNFRSF10B	TNF receptor superfamily member 10b	0.769	7.849
	79888	LPCAT1	lysophosphatidylcholine acyltransferase 1	0.768	8.186
	122618	PLD4	phospholipase D family member 4	0.768	1.879
	5358	PLS3	plastin 3	0.765	8.965
	25900	IFFO1	intermediate filament family orphan 1	0.764	3.983
	3071	NCKAP1L	NCK associated protein 1 like	0.764	1.775
	5142	PDE4B	phosphodiesterase 4B	0.764	1.722
	9997	SCO2	synthesis of cytochrome C oxidase 2	0.764	1.686
	54567	DLL4	delta like canonical Notch ligand 4	0.762	3.363
	79625	NDNF	neuron derived neurotrophic factor	0.762	3.876
	10417	SPON2	spondin 2	0.762	1.351
	388121	TNFAIP8L3	TNF alpha induced protein 8 like 3	0.762	1.47
	101929335	ADAMTS9-AS1	ADAMTS9 antisense RNA 1	0.761	1.354
	1337	COX6A1	cytochrome c oxidase subunit 6A1	0.759	2.328
	5864	RAB3A	RAB3A, member RAS oncogene family	0.759	3.421
	7846	TUBA1A	tubulin alpha 1a	0.759	7.988
	11275	KLHL2	kelch like family member 2	0.758	6.433
	107986467	LOC107986467	uncharacterized LOC107986467	0.757	2.257
	784	CACNB3	calcium voltage-gated channel auxiliary subunit beta 3	0.756	2.075
	5600	MAPK11	mitogen-activated protein kinase 11	0.756	2.64
	84034	EMILIN2	elastin microfibril interfacer 2	0.755	1.924
	441478	NRARP	NOTCH regulated ankyrin repeat protein	0.755	2.496
	57568	SIPA1L2	signal induced proliferation associated 1 like 2	0.755	2.762
	57522	SRGAP1	SLIT-ROBO Rho GTPase activating protein 1	0.755	2.415
	79734	KCTD17	potassium channel tetramerization domain containing 17	0.754	2.491
	79689	STEAP4	STEAP4 metalloreductase	0.754	5.734
	2523	FUT1	fucosyltransferase 1 (H blood group)	0.752	3.641
	83595	SOX7	SRY-box transcription factor 7	0.752	4.131
	55808	ST6GALNAC1	ST6 N-acetylgalactosaminide alpha-2,6-sialyltransferase 1	0.752	1.902
	377677	CA13	carbonic anhydrase 13	0.751	1.517
	80833	APOL3	apolipoprotein L3	0.75	7.076
	5152	PDE9A	phosphodiesterase 9A	0.75	2.1
	127281	PRXL2B	peroxiredoxin like 2B	0.75	2.842
	10044	SH2D3C	SH2 domain containing 3C	0.749	2.378
	304	ANXA2P2	annexin A2 pseudogene 2	0.748	2.712
	3430	IFI35	interferon induced protein 35	0.747	1.87
	54625	PARP14	poly(ADP-ribose) polymerase family member 14	0.747	1.672
	90102	PHLDB2	pleckstrin homology like domain family B member 2	0.747	4.492
	9780	PIEZO1	piezo type mechanosensitive ion channel component 1	0.747	6.043
	10268	RAMP3	receptor activity modifying protein 3	0.747	4.308
	9056	SLC7A7	solute carrier family 7 member 7	0.747	2.715
	7075	TIE1	tyrosine kinase with immunoglobulin like and EGF like domains 1	0.747	2.955
	81621	KAZALD1	Kazal type serine peptidase inhibitor domain 1	0.746	3.481
	10392	NOD1	nucleotide binding oligomerization domain containing 1	0.746	8.496
	2252	FGF7	fibroblast growth factor 7	0.745	1.653
	613	BCR	BCR activator of RhoGEF and GTPase	0.743	2.997
	10981	RAB32	RAB32, member RAS oncogene family	0.742	2.51
	5912	RAP2B	RAP2B, member of RAS oncogene family	0.741	4.686
	9590	AKAP12	A-kinase anchoring protein 12	0.74	4.622
	112267876	LOC112267876		0.74	4.118
	5547	PRCP	prolylcarboxypeptidase	0.74	5.309
	60481	ELOVL5	ELOVL fatty acid elongase 5	0.739	9.623
	79411	GLB1L	galactosidase beta 1 like	0.739	1.791
	8676	STX11	syntaxin 11	0.739	2.366
	1803	DPP4	dipeptidyl peptidase 4	0.738	1.637
	10457	GPNMB	glycoprotein nmb	0.738	5.075
	629	CFB	complement factor B	0.737	3.394
	11031	RAB31	RAB31, member RAS oncogene family	0.737	5.559
	220963	SLC16A9	solute carrier family 16 member 9	0.737	1.967
	7074	TIAM1	TIAM Rac1 associated GEF 1	0.737	1.321
	22899	ARHGEF15	Rho guanine nucleotide exchange factor 15	0.736	7.573
	23516	SLC39A14	solute carrier family 39 member 14	0.736	3.534
	2191	FAP	fibroblast activation protein alpha	0.735	3.698
	23348	DOCK9	dedicator of cytokinesis 9	0.734	2.728
	23194	FBXL7	F-box and leucine rich repeat protein 7	0.734	3.267
	6646	SOAT1	sterol O-acyltransferase 1	0.733	6.425
	126295	ZNF57	zinc finger protein 57	0.733	1.613
	8407	TAGLN2	transgelin 2	0.732	3.005
	2194	FASN	fatty acid synthase	0.731	1.85
	3106	HLA-B	major histocompatibility complex, class I, B	0.731	3.441
	10460	TACC3	transforming acidic coiled-coil containing protein 3	0.731	3.399
	95681	CEP41	centrosomal protein 41	0.73	3.432
	3274	HRH2	histamine receptor H2	0.73	1.962
	113218500	MIR10393	microRNA 10393	0.73	2.745
	586	BCAT1	branched chain amino acid transaminase 1	0.729	1.536
	51393	TRPV2	transient receptor potential cation channel subfamily V member 2	0.729	3.255
	83786	FRMD8	FERM domain containing 8	0.728	4.836
	390637	GDPGP1	GDP-D-glucose phosphorylase 1	0.728	2.329
	101928055	LOC101928055	replaced by ID 101928032	0.728	3.466
	8828	NRP2	neuropilin 2	0.728	1.417
	5272	SERPINB9	serpin family B member 9	0.727	3.692
	7408	VASP	vasodilator stimulated phosphoprotein	0.726	2.518
	7456	WIPF1	WAS/WASL interacting protein family member 1	0.726	7.612
	100505696	SH3BP5-AS1	SH3BP5 antisense RNA 1	0.725	1.865
	80342	TRAF3IP3	TRAF3 interacting protein 3	0.725	2.016
	9938	ARHGAP25	Rho GTPase activating protein 25	0.724	6.556
	493869	GPX8	glutathione peroxidase 8 (putative)	0.724	3.814
	3217	HOXB7	homeobox B7	0.724	2.254
	126129	CPT1C	carnitine palmitoyltransferase 1C	0.723	1.342
	152273	FGD5	FYVE, RhoGEF and PH domain containing 5	0.722	8.772
	8325	FZD8	frizzled class receptor 8	0.722	4.002
	55273	TMEM100	transmembrane protein 100	0.722	5.412
	306	ANXA3	annexin A3	0.721	4.2
	8514	KCNAB2	potassium voltage-gated channel subfamily A regulatory beta subunit 2	0.721	1.318
	115207	KCTD12	potassium channel tetramerization domain containing 12	0.721	6.99
	4858	NOVA2	NOVA alternative splicing regulator 2	0.721	6.161
	643827	CNTNAP3P2	CNTNAP3 pseudogene 2	0.72	1.792
	1879	EBF1	EBF transcription factor 1	0.72	4.454
	9103	FCGR2C	Fc gamma receptor IIc (gene/pseudogene)	0.72	3.233
	7086	TKT	transketolase	0.72	3.159
	729230	CCR2	C-C motif chemokine receptor 2	0.719	1.477
	166336	PRICKLE2	prickle planar cell polarity protein 2	0.719	5.527
	5836	PYGL	glycogen phosphorylase L	0.719	3.481
	126282	TNFAIP8L1	TNF alpha induced protein 8 like 1	0.719	2.619
	125206	SLC5A10	solute carrier family 5 member 10	0.718	1.537
	55076	TMEM45A	transmembrane protein 45A	0.718	1.5
	23138	N4BP3	NEDD4 binding protein 3	0.717	4.327
	54492	NEURL1B	neuralized E3 ubiquitin protein ligase 1B	0.717	6.554
	151534	LBX2-AS1	LBX2 antisense RNA 1	0.716	2.471
	105376486	LOC105376486		0.716	1.605
	112268463	LOC112268463		0.715	2.255
	4881	NPR1	natriuretic peptide receptor 1	0.715	8.275
	1901	S1PR1	sphingosine-1-phosphate receptor 1	0.715	5.945
	25759	SHC2	SHC adaptor protein 2	0.715	2.003
	64129	TINAGL1	tubulointerstitial nephritis antigen like 1	0.715	2.381
	8460	TPST1	tyrosylprotein sulfotransferase 1	0.715	3.916
	91975	ZNF300	zinc finger protein 300	0.715	1.623
	27147	DENND2A	DENN domain containing 2A	0.714	3.379
	2012	EMP1	epithelial membrane protein 1	0.714	4.575
	3431	SP110	SP110 nuclear body protein	0.714	2.398
	4016	LOXL1	lysyl oxidase like 1	0.713	1.75
	375449	MAST4	microtubule associated serine/threonine kinase family member 4	0.713	3.408
	147138	TMC8	transmembrane channel like 8	0.713	1.657
	101928323	ZBTB47-AS1	ZBTB47 and NKTR antisense RNA 1	0.713	1.346
	200894	ARL13B	ADP ribosylation factor like GTPase 13B	0.712	4.84
	476	ATP1A1	ATPase Na+/K+ transporting subunit alpha 1	0.712	6.368
	29126	CD274	CD274 molecule	0.711	1.538
	8835	SOCS2	suppressor of cytokine signaling 2	0.711	1.356
	22829	NLGN4Y	neuroligin 4 Y-linked	0.71	2.667
	4938	OAS1	2'-5'-oligoadenylate synthetase 1	0.71	2.372
	8767	RIPK2	receptor interacting serine/threonine kinase 2	0.71	4.816
	303	ANXA2P1	annexin A2 pseudogene 1	0.709	1.675
	284297	SSC5D	scavenger receptor cysteine rich family member with 5 domains	0.709	2.698
	103344718	HOTS		0.707	2.471
	56121	PCDHB15	protocadherin beta 15	0.707	2.137
	3614	IMPDH1	inosine monophosphate dehydrogenase 1	0.706	2.1
	23166	STAB1	stabilin 1	0.706	2.496
	7099	TLR4	toll like receptor 4	0.706	3.87
	55843	ARHGAP15	Rho GTPase activating protein 15	0.705	3.84
	105377945	LOC105377945	uncharacterized LOC105377945	0.705	4.017
	822	CAPG	capping actin protein, gelsolin like	0.703	1.733
	5831	PYCR1	pyrroline-5-carboxylate reductase 1	0.703	2.935
	767	CA8	carbonic anhydrase 8	0.702	2.145
	11117	EMILIN1	elastin microfibril interfacer 1	0.702	2.546
	9961	MVP	major vault protein	0.702	3.011
	84852	ATP1A1-AS1	ATP1A1 antisense RNA 1	0.701	4.762
	10161	LPAR6	lysophosphatidic acid receptor 6	0.701	4.265
	50861	STMN3	stathmin 3	0.701	2.943
	64115	VSIR	V-set immunoregulatory receptor	0.701	2.683
	144571	A2M-AS1	A2M antisense RNA 1	0.7	2.182
	6591	SNAI2	snail family transcriptional repressor 2	0.7	5.43
	29766	TMOD3	tropomodulin 3	0.7	5.313
	100132116	ACTA2-AS1	ACTA2 antisense RNA 1	0.698	1.866
	8751	ADAM15	ADAM metallopeptidase domain 15	0.698	6.628
	64782	AEN	apoptosis enhancing nuclease	0.698	4.346
	116159	CYYR1	cysteine and tyrosine rich 1	0.698	5.752
	4223	MEOX2	mesenchyme homeobox 2	0.698	2.858
	219972	MPEG1	macrophage expressed 1	0.698	2.068
	7433	VIPR1	vasoactive intestinal peptide receptor 1	0.698	1.447
	51063	CALHM2	calcium homeostasis modulator family member 2	0.697	2.268
	9398	CD101	CD101 molecule	0.697	2.898
	983	CDK1	cyclin dependent kinase 1	0.697	1.489
	148932	MOB3C	MOB kinase activator 3C	0.695	5.17
	79870	BAALC	BAALC binder of MAP3K1 and KLF4	0.694	2.695
	154043	CNKSR3	CNKSR family member 3	0.694	2.66
	24146	CLDN15	claudin 15	0.693	2.194
	8829	NRP1	neuropilin 1	0.693	4.616
	11322	TMC6	transmembrane channel like 6	0.693	2.644
	64943	NT5DC2	5'-nucleotidase domain containing 2	0.692	2.838
	393	ARHGAP4	Rho GTPase activating protein 4	0.69	1.499
	128553	TSHZ2	teashirt zinc finger homeobox 2	0.689	1.708
	80346	REEP4	receptor accessory protein 4	0.688	2.241
	5155	PDGFB	platelet derived growth factor subunit B	0.687	3.441
	5159	PDGFRB	platelet derived growth factor receptor beta	0.687	8.909
	81035	COLEC12	collectin subfamily member 12	0.686	3.173
	50848	F11R	F11 receptor	0.686	6.864
	282969	FUOM	fucose mutarotase	0.686	1.705
	374378	GALNT18	polypeptide N-acetylgalactosaminyltransferase 18	0.686	6.122
	140576	S100A16	S100 calcium binding protein A16	0.686	2.373
	8718	TNFRSF25	TNF receptor superfamily member 25	0.686	1.729
	1893	ECM1	extracellular matrix protein 1	0.685	3.899
	9890	PLPPR4	phospholipid phosphatase related 4	0.685	2.353
	301	ANXA1	annexin A1	0.684	3.136
	150368	PHETA2	PH domain containing endocytic trafficking adaptor 2	0.684	2.593
	55901	THSD1	thrombospondin type 1 domain containing 1	0.684	5.949
	140688	NOL4L	nucleolar protein 4 like	0.682	6.554
	677	ZFP36L1	ZFP36 ring finger protein like 1	0.682	5.546
	339559	ZFP69	ZFP69 zinc finger protein	0.682	1.613
	100422885	MIR1244-2	microRNA 1244-2	0.68	2.471
	10376	TUBA1B	tubulin alpha 1b	0.68	5.182
	1465	CSRP1	cysteine and glycine rich protein 1	0.679	2.809
	11245	GPR176	G protein-coupled receptor 176	0.679	3.912
	161742	SPRED1	sprouty related EVH1 domain containing 1	0.679	8.204
	80271	ITPKC	inositol-trisphosphate 3-kinase C	0.678	1.396
	9610	RIN1	Ras and Rab interactor 1	0.678	1.32
	729178	STXBP5-AS1	STXBP5 antisense RNA 1	0.678	1.595
	7798	LUZP1	leucine zipper protein 1	0.677	2.042
	23423	TMED3	transmembrane p24 trafficking protein 3	0.677	1.454
	7525	YES1	YES proto-oncogene 1, Src family tyrosine kinase	0.677	3.977
	100506311	HOTAIRM1	HOXA transcript antisense RNA, myeloid-specific 1	0.675	1.647
	134549	SHROOM1	shroom family member 1	0.675	2.043
	29941	PKN3	protein kinase N3	0.674	2.385
	348013	TMEM255B	transmembrane protein 255B	0.674	2.231
	64097	EPB41L4A	erythrocyte membrane protein band 4.1 like 4A	0.673	4.007
	9603	NFE2L3	NFE2 like bZIP transcription factor 3	0.673	3.389
	2000	ELF4	E74 like ETS transcription factor 4	0.672	3.331
	5138	PDE2A	phosphodiesterase 2A	0.672	2.716
	6713	SQLE	squalene epoxidase	0.671	2.257
	57332	CBX8	chromobox 8	0.67	1.7
	80336	PABPC1L	poly(A) binding protein cytoplasmic 1 like	0.67	1.775
	5125	PCSK5	proprotein convertase subtilisin/kexin type 5	0.67	1.875
	26229	B3GAT3	beta-1,3-glucuronyltransferase 3	0.669	2.385
	23220	DTX4	deltex E3 ubiquitin ligase 4	0.669	2.351
	6330	SCN4B	sodium voltage-gated channel beta subunit 4	0.669	2.683
	92340	PRR29	proline rich 29	0.668	3.206
	84074	QRICH2	glutamine rich 2	0.668	2.278
	10092	ARPC5	actin related protein 2/3 complex subunit 5	0.667	3.831
	27113	BBC3	BCL2 binding component 3	0.667	1.38
	54918	CMTM6	CKLF like MARVEL transmembrane domain containing 6	0.667	8.809
	414918	DENND6B	DENN domain containing 6B	0.667	2.11
	4646	MYO6	myosin VI	0.667	4.24
	23266	ADGRL2	adhesion G protein-coupled receptor L2	0.666	2.662
	4627	MYH9	myosin heavy chain 9	0.666	5.836
	23212	RRS1	ribosome biogenesis regulator 1 homolog	0.666	3.244
	7752	ZNF200	zinc finger protein 200	0.666	4.096
	340527	NHSL2	NHS like 2	0.665	2.01
	79668	PARP8	poly(ADP-ribose) polymerase family member 8	0.665	3.253
	5317	PKP1	plakophilin 1	0.665	2.422
	6793	STK10	serine/threonine kinase 10	0.665	4.723
	221303	FAM162B	family with sequence similarity 162 member B	0.664	2.24
	26084	ARHGEF26	Rho guanine nucleotide exchange factor 26	0.663	1.923
	3091	HIF1A	hypoxia inducible factor 1 subunit alpha	0.663	3.383
	30850	CDR2L	cerebellar degeneration related protein 2 like	0.662	2.402
	53827	FXYD5	FXYD domain containing ion transport regulator 5	0.662	2.049
	245806	VGLL2	vestigial like family member 2	0.662	2.142
	1606	DGKA	diacylglycerol kinase alpha	0.661	4.369
	2328	FMO3	flavin containing dimethylaniline monoxygenase 3	0.661	1.386
	9111	NMI	N-myc and STAT interactor	0.661	2.001
	1033	CDKN3	cyclin dependent kinase inhibitor 3	0.66	1.723
	79709	COLGALT1	collagen beta(1-O)galactosyltransferase 1	0.66	5.66
	90075	ZNF30	zinc finger protein 30	0.66	5.477
	65249	ZSWIM4	zinc finger SWIM-type containing 4	0.66	2.482
	3105	HLA-A	major histocompatibility complex, class I, A	0.659	1.576
	29923	HILPDA	hypoxia inducible lipid droplet associated	0.658	2.328
	3680	ITGA9	integrin subunit alpha 9	0.658	1.878
	105378443	LOC105378443	uncharacterized LOC105378443	0.658	1.535
	1728	NQO1	NAD(P)H quinone dehydrogenase 1	0.658	3.205
	5106	PCK2	phosphoenolpyruvate carboxykinase 2, mitochondrial	0.658	1.926
	5214	PFKP	phosphofructokinase, platelet	0.658	2.481
	130132	RFTN2	raftlin family member 2	0.658	2.015
	716	C1S	complement C1s	0.657	3.176
	146433	IL34	interleukin 34	0.656	1.863
	5168	ENPP2	ectonucleotide pyrophosphatase/phosphodiesterase 2	0.655	3.515
	9697	TRAM2	translocation associated membrane protein 2	0.655	5.291
	162972	ZNF550	zinc finger protein 550	0.655	2.338
	3959	LGALS3BP	galectin 3 binding protein	0.654	3.273
	85315	PAQR8	progestin and adipoQ receptor family member 8	0.654	2.481
	920	CD4	CD4 molecule	0.653	1.571
	2242	FES	FES proto-oncogene, tyrosine kinase	0.653	2.27
	84314	TMEM107	transmembrane protein 107	0.653	1.779
	51375	SNX7	sorting nexin 7	0.652	1.875
	23632	CA14	carbonic anhydrase 14	0.651	1.471
	5873	RAB27A	RAB27A, member RAS oncogene family	0.651	3.311
	7048	TGFBR2	transforming growth factor beta receptor 2	0.651	2.842
	2701	GJA4	gap junction protein alpha 4	0.65	1.935
	9902	MRC2	mannose receptor C type 2	0.65	2.265
	4091	SMAD6	SMAD family member 6	0.65	2.421
	9719	ADAMTSL2	ADAMTS like 2	0.649	1.789
	84913	ATOH8	atonal bHLH transcription factor 8	0.649	3.126
	9953	HS3ST3B1	heparan sulfate-glucosamine 3-sulfotransferase 3B1	0.649	1.304
	84166	NLRC5	NLR family CARD domain containing 5	0.648	4.04
	415116	PIM3	Pim-3 proto-oncogene, serine/threonine kinase	0.648	1.353
	152002	XXYLT1	xyloside xylosyltransferase 1	0.648	4.83
	643977	FLJ32255	uncharacterized LOC643977	0.647	1.48
	8519	IFITM1	interferon induced transmembrane protein 1	0.647	1.892
	11015	KDELR3	KDEL endoplasmic reticulum protein retention receptor 3	0.647	2.88
	7225	TRPC6	transient receptor potential cation channel subfamily C member 6	0.647	1.354
	25894	PLEKHG4	pleckstrin homology and RhoGEF domain containing G4	0.646	2.568
	56983	POGLUT1	protein O-glucosyltransferase 1	0.646	2.894
	5468	PPARG	peroxisome proliferator activated receptor gamma	0.646	3.015
	684	BST2	bone marrow stromal cell antigen 2	0.645	2.881
	1241	LTB4R	leukotriene B4 receptor	0.645	2.431
	9060	PAPSS2	3'-phosphoadenosine 5'-phosphosulfate synthase 2	0.645	2.698
	60436	TGIF2	TGFB induced factor homeobox 2	0.644	4.83
	2702	GJA5	gap junction protein alpha 5	0.642	2.092
	6584	SLC22A5	solute carrier family 22 member 5	0.641	2.477
	135398	C6orf141	chromosome 6 open reading frame 141	0.64	1.595
	91851	CHRDL1	chordin like 1	0.64	2.332
	152007	GLIPR2	GLI pathogenesis related 2	0.639	1.746
	814	CAMK4	calcium/calmodulin dependent protein kinase IV	0.638	1.506
	9424	KCNK6	potassium two pore domain channel subfamily K member 6	0.638	1.328
	23235	SIK2	salt inducible kinase 2	0.638	3.186
	6574	SLC20A1	solute carrier family 20 member 1	0.638	3.195
	29992	PILRA	paired immunoglobin like type 2 receptor alpha	0.637	1.455
	8643	PTCH2	patched 2	0.637	1.774
	397	ARHGDIB	Rho GDP dissociation inhibitor beta	0.636	3.909
	5721	PSME2	proteasome activator subunit 2	0.636	1.455
	51246	SHISA5	shisa family member 5	0.636	3.847
	51186	TCEAL9	transcription elongation factor A like 9	0.636	2.483
	728577	CNTNAP3B	contactin associated protein family member 3B	0.635	1.47
	55707	NECAP2	NECAP endocytosis associated 2	0.635	6.707
	6618	SNAPC2	small nuclear RNA activating complex polypeptide 2	0.635	1.722
	92092	ZC3HAV1L	zinc finger CCCH-type containing, antiviral 1 like	0.635	3.825
	11135	CDC42EP1	CDC42 effector protein 1	0.633	1.999
	26271	FBXO5	F-box protein 5	0.633	2.36
	2781	GNAZ	G protein subunit alpha z	0.633	1.745
	340061	STING1	stimulator of interferon response cGAMP interactor 1	0.633	4.562
	23765	IL17RA	interleukin 17 receptor A	0.632	2.716
	84912	SLC35B4	solute carrier family 35 member B4	0.632	2.839
	9517	SPTLC2	serine palmitoyltransferase long chain base subunit 2	0.632	5.349
	55603	TENT5A	terminal nucleotidyltransferase 5A	0.632	3.002
	113277	TMEM106A	transmembrane protein 106A	0.632	1.464
	10346	TRIM22	tripartite motif containing 22	0.632	1.318
	857	CAV1	caveolin 1	0.631	5.282
	3078	CFHR1	complement factor H related 1	0.631	1.304
	114884	OSBPL10	oxysterol binding protein like 10	0.631	2.771
	9830	TRIM14	tripartite motif containing 14	0.631	2.841
	100302285	MIR1244-1	microRNA 1244-1	0.63	1.706
	8483	CILP	cartilage intermediate layer protein	0.629	2.031
	284252	KCTD1	potassium channel tetramerization domain containing 1	0.629	2.376
	91373	UAP1L1	UDP-N-acetylglucosamine pyrophosphorylase 1 like 1	0.629	1.864
	117177	RAB3IP	RAB3A interacting protein	0.628	1.855
	153579	BTNL9	butyrophilin like 9	0.627	2.42
	2077	ERF	ETS2 repressor factor	0.627	1.745
	80150	ASRGL1	asparaginase and isoaspartyl peptidase 1	0.626	2.076
	144165	PRICKLE1	prickle planar cell polarity protein 1	0.626	2.293
	6948	TCN2	transcobalamin 2	0.626	4.332
	3339	HSPG2	heparan sulfate proteoglycan 2	0.625	2.896
	138311	DIPK1B	divergent protein kinase domain 1B	0.624	1.488
	127396	ZNF684	zinc finger protein 684	0.624	3.755
	2534	FYN	FYN proto-oncogene, Src family tyrosine kinase	0.622	4.119
	6510	SLC1A5	solute carrier family 1 member 5	0.622	2.16
	694	BTG1	BTG anti-proliferation factor 1	0.621	3.474
	80319	CXXC4	CXXC finger protein 4	0.621	1.503
	171546	SPTSSA	serine palmitoyltransferase small subunit A	0.621	3.964
	3136	HLA-H	major histocompatibility complex, class I, H (pseudogene)	0.62	2.324
	359845	RFLNB	refilin B	0.62	2.616
	2313	FLI1	Fli-1 proto-oncogene, ETS transcription factor	0.619	5.169
	102724852	LOC102724852	replaced by ID 100033819	0.619	1.385
	92610	TIFA	TRAF interacting protein with forkhead associated domain	0.619	2.936
	3301	DNAJA1	DnaJ heat shock protein family (Hsp40) member A1	0.618	6.404
	5724	PTAFR	platelet activating factor receptor	0.618	1.472
	57608	JCAD	junctional cadherin 5 associated	0.617	2.966
	9672	SDC3	syndecan 3	0.616	4.439
	84503	ZNF527	zinc finger protein 527	0.616	3.857
	90993	CREB3L1	cAMP responsive element binding protein 3 like 1	0.615	2.573
	283120	H19	H19 imprinted maternally expressed transcript	0.615	1.445
	4162	MCAM	melanoma cell adhesion molecule	0.615	1.98
	595	CCND1	cyclin D1	0.614	1.427
	6461	SHB	SH2 domain containing adaptor protein B	0.614	2.248
	158376	SPAAR	small regulatory polypeptide of amino acid response	0.614	1.654
	81848	SPRY4	sprouty RTK signaling antagonist 4	0.614	3.628
	200424	TET3	tet methylcytosine dioxygenase 3	0.614	3.07
	4855	NOTCH4	notch receptor 4	0.613	2.166
	2	A2M	alpha-2-macroglobulin	0.611	5.412
	1193	CLIC2	chloride intracellular channel 2	0.611	5.038
	1266	CNN3	calponin 3	0.61	5.789
	1464	CSPG4	chondroitin sulfate proteoglycan 4	0.61	1.701
	2760	GM2A	ganglioside GM2 activator	0.61	4.794
	133522	PPARGC1B	PPARG coactivator 1 beta	0.61	1.46
	83871	RAB34	RAB34, member RAS oncogene family	0.61	1.98
	56603	CYP26B1	cytochrome P450 family 26 subfamily B member 1	0.609	1.351
	57449	PLEKHG5	pleckstrin homology and RhoGEF domain containing G5	0.609	2.461
	57688	ZSWIM6	zinc finger SWIM-type containing 6	0.609	2.667
	90952	ESAM	endothelial cell adhesion molecule	0.608	3.777
	2983	GUCY1B1	guanylate cyclase 1 soluble subunit beta 1	0.608	2.888
	103504734	MIR1244-4	microRNA 1244-4	0.608	1.456
	10903	MTMR11	myotubularin related protein 11	0.608	2.565
	11000	SLC27A3	solute carrier family 27 member 3	0.608	1.734
	30837	SOCS7	suppressor of cytokine signaling 7	0.608	2.338
	8985	PLOD3	procollagen-lysine,2-oxoglutarate 5-dioxygenase 3	0.607	3.386
	55917	CTTNBP2NL	CTTNBP2 N-terminal like	0.606	3.363
	254122	SNX32	sorting nexin 32	0.606	3.206
	567	B2M	beta-2-microglobulin	0.605	3.381
	1889	ECE1	endothelin converting enzyme 1	0.605	5.12
	1973	EIF4A1	eukaryotic translation initiation factor 4A1	0.604	2.613
	57631	LRCH2	leucine rich repeats and calponin homology domain containing 2	0.604	1.31
	642852	LINC00205	long intergenic non-protein coding RNA 205	0.603	1.417
	5371	PML	PML nuclear body scaffold	0.603	7.254
	57178	ZMIZ1	zinc finger MIZ-type containing 1	0.603	2.854
	220930	ZEB1-AS1	ZEB1 antisense RNA 1	0.601	3.617
	94039	ZNF101	zinc finger protein 101	0.601	2.616
	27233	SULT1C4	sulfotransferase family 1C member 4	0.6	1.71
	50509	COL5A3	collagen type V alpha 3 chain	0.599	4.371
	1915	EEF1A1	eukaryotic translation elongation factor 1 alpha 1	0.599	2.475
	79930	DOK3	docking protein 3	0.598	2.574
	90187	EMILIN3	elastin microfibril interfacer 3	0.598	1.307
	9181	ARHGEF2	Rho/Rac guanine nucleotide exchange factor 2	0.597	4.725
	284018	C17orf58	chromosome 17 open reading frame 58	0.597	3.891
	55568	GALNT10	polypeptide N-acetylgalactosaminyltransferase 10	0.596	3.848
	54331	GNG2	G protein subunit gamma 2	0.596	4.72
	100422872	MIR1244-3	microRNA 1244-3	0.596	1.356
	257236	CCDC96	coiled-coil domain containing 96	0.595	1.308
	9466	IL27RA	interleukin 27 receptor subunit alpha	0.595	2.846
	6925	TCF4	transcription factor 4	0.595	3.494
	23328	SASH1	SAM and SH3 domain containing 1	0.594	2.725
	54187	NANS	N-acetylneuraminate synthase	0.593	1.995
	135112	NCOA7	nuclear receptor coactivator 7	0.593	4.906
	84069	PLEKHN1	pleckstrin homology domain containing N1	0.593	1.792
	5352	PLOD2	procollagen-lysine,2-oxoglutarate 5-dioxygenase 2	0.593	2.563
	79586	CHPF	chondroitin polymerizing factor	0.592	1.769
	2050	EPHB4	EPH receptor B4	0.592	2.673
	3156	HMGCR	3-hydroxy-3-methylglutaryl-CoA reductase	0.592	2.995
	7851	MALL	mal, T cell differentiation protein like	0.591	1.867
	11035	RIPK3	receptor interacting serine/threonine kinase 3	0.591	2.126
	57103	TIGAR	TP53 induced glycolysis regulatory phosphatase	0.591	2.095
	7157	TP53	tumor protein p53	0.591	5.285
	91607	SLFN11	schlafen family member 11	0.59	2.161
	1842	ECM2	extracellular matrix protein 2	0.589	2.662
	401494	HACD4	3-hydroxyacyl-CoA dehydratase 4	0.589	1.373
	9674	KIAA0040	KIAA0040	0.589	2.948
	5634	PRPS2	phosphoribosyl pyrophosphate synthetase 2	0.589	2.698
	55332	DRAM1	DNA damage regulated autophagy modulator 1	0.588	3.515
	91653	BOC	BOC cell adhesion associated, oncogene regulated	0.587	2.935
	56895	AGPAT4	1-acylglycerol-3-phosphate O-acyltransferase 4	0.586	2.659
	9379	NRXN2	neurexin 2	0.586	2.298
	5801	PTPRR	protein tyrosine phosphatase receptor type R	0.586	1.679
	11030	RBPMS	RNA binding protein, mRNA processing factor	0.586	4.837
	9639	ARHGEF10	Rho guanine nucleotide exchange factor 10	0.585	2.686
	120103	SLC36A4	solute carrier family 36 member 4	0.585	1.99
	1536	CYBB	cytochrome b-245 beta chain	0.584	2.155
	10940	POP1	POP1 homolog, ribonuclease P/MRP subunit	0.584	2.076
	105369592	IQSEC3-AS1	IQSEC3 antisense RNA 1	0.583	1.374
	5305	PIP4K2A	phosphatidylinositol-5-phosphate 4-kinase type 2 alpha	0.583	3.268
	100526836	BLOC1S5-TXNDC5	BLOC1S5-TXNDC5 readthrough (NMD candidate)	0.582	9.648
	56122	PCDHB14	protocadherin beta 14	0.582	2.076
	58516	SINHCAF	SIN3-HDAC complex associated factor	0.582	1.78
	84948	TIGD5	tigger transposable element derived 5	0.582	1.583
	83706	FERMT3	FERM domain containing kindlin 3	0.581	1.773
	182	JAG1	jagged canonical Notch ligand 1	0.581	4.588
	3838	KPNA2	karyopherin subunit alpha 2	0.581	2.981
	25903	OLFML2B	olfactomedin like 2B	0.58	3.215
	7481	WNT11	Wnt family member 11	0.58	1.737
	8447	DOC2B	double C2 domain beta	0.579	2.598
	79948	PLPPR3	phospholipid phosphatase related 3	0.577	2.507
	330	BIRC3	baculoviral IAP repeat containing 3	0.576	3.816
	57124	CD248	CD248 molecule	0.576	2.079
	57224	NHSL1	NHS like 1	0.576	1.932
	22885	ABLIM3	actin binding LIM protein family member 3	0.575	4.387
	2114	ETS2	ETS proto-oncogene 2, transcription factor	0.575	2.638
	165215	FAM171B	family with sequence similarity 171 member B	0.575	1.804
	58494	JAM2	junctional adhesion molecule 2	0.574	3.031
	27436	EML4	EMAP like 4	0.573	2.278
	1123	CHN1	chimerin 1	0.571	1.416
	1400	CRMP1	collapsin response mediator protein 1	0.571	1.422
	79713	IGFLR1	IGF like family receptor 1	0.571	1.377
	57228	SMAGP	small cell adhesion glycoprotein	0.571	1.487
	79987	SVEP1	sushi, von Willebrand factor type A, EGF and pentraxin domain containing 1	0.571	1.554
	85461	TANC1	tetratricopeptide repeat, ankyrin repeat and coiled-coil containing 1	0.571	2.701
	7132	TNFRSF1A	TNF receptor superfamily member 1A	0.571	4.679
	56829	ZC3HAV1	zinc finger CCCH-type containing, antiviral 1	0.571	2.593
	57118	CAMK1D	calcium/calmodulin dependent protein kinase ID	0.57	1.889
	1969	EPHA2	EPH receptor A2	0.57	2.069
	126326	GIPC3	GIPC PDZ domain containing family member 3	0.57	2.675
	7378	UPP1	uridine phosphorylase 1	0.57	1.521
	841	CASP8	caspase 8	0.569	2.059
	283417	DPY19L2	dpy-19 like 2	0.569	1.339
	6886	TAL1	TAL bHLH transcription factor 1, erythroid differentiation factor	0.569	2.901
	55689	YEATS2	YEATS domain containing 2	0.569	3.58
	55909	BIN3	bridging integrator 3	0.568	1.54
	2539	G6PD	glucose-6-phosphate dehydrogenase	0.568	1.343
	83982	IFI27L2	interferon alpha inducible protein 27 like 2	0.568	1.93
	8915	BCL10	BCL10 immune signaling adaptor	0.567	4.417
	1307	COL16A1	collagen type XVI alpha 1 chain	0.566	1.326
	84769	MPV17L2	MPV17 mitochondrial inner membrane protein like 2	0.566	2.058
	4637	MYL6	myosin light chain 6	0.566	3.5
	84790	TUBA1C	tubulin alpha 1c	0.566	2.614
	79637	ARMC7	armadillo repeat containing 7	0.565	2.891
	55243	KIRREL1	kirre like nephrin family adhesion molecule 1	0.565	2.309
	389840	MAP3K15	mitogen-activated protein kinase kinase kinase 15	0.565	1.949
	25946	ZNF385A	zinc finger protein 385A	0.565	2.077
	1107	CHD3	chromodomain helicase DNA binding protein 3	0.564	11.856
	143279	HECTD2	HECT domain E3 ubiquitin protein ligase 2	0.564	2.842
	10525	HYOU1	hypoxia up-regulated 1	0.564	7.349
	64855	NIBAN2	niban apoptosis regulator 2	0.564	2.957
	64420	SUSD1	sushi domain containing 1	0.564	2.345
	64641	EBF2	EBF transcription factor 2	0.563	3.84
	30846	EHD2	EH domain containing 2	0.563	2.496
	5514	PPP1R10	protein phosphatase 1 regulatory subunit 10	0.563	3.115
	5151	PDE8A	phosphodiesterase 8A	0.562	4.441
	57616	TSHZ3	teashirt zinc finger homeobox 3	0.562	3.345
	800	CALD1	caldesmon 1	0.561	3.392
	56905	C15orf39	chromosome 15 open reading frame 39	0.56	2.594
	9844	ELMO1	engulfment and cell motility 1	0.56	3.103
	3382	ICA1	islet cell autoantigen 1	0.56	2.155
	115677	NOSTRIN	nitric oxide synthase trafficking	0.56	2.117
	79940	LINC00472	long intergenic non-protein coding RNA 472	0.559	1.495
	27347	STK39	serine/threonine kinase 39	0.558	2.307
	80790	CMIP	c-Maf inducing protein	0.557	3.39
	5580	PRKCD	protein kinase C delta	0.557	1.902
	2771	GNAI2	G protein subunit alpha i2	0.556	6.205
	84627	ZNF469	zinc finger protein 469	0.556	1.49
	5914	RARA	retinoic acid receptor alpha	0.555	1.945
	55223	TRIM62	tripartite motif containing 62	0.555	2.255
	5376	PMP22	peripheral myelin protein 22	0.554	4.359
	649	BMP1	bone morphogenetic protein 1	0.553	2.647
	3628	INPP1	inositol polyphosphate-1-phosphatase	0.553	6.175
	7706	TRIM25	tripartite motif containing 25	0.553	2.216
	9019	MPZL1	myelin protein zero like 1	0.552	4.379
	81567	TXNDC5	thioredoxin domain containing 5	0.552	7.956
	7579	ZSCAN20	zinc finger and SCAN domain containing 20	0.552	1.465
	55068	ENOX1	ecto-NOX disulfide-thiol exchanger 1	0.55	1.469
	10395	DLC1	DLC1 Rho GTPase activating protein	0.549	2.718
	23654	PLXNB2	plexin B2	0.549	2.48
	64122	FN3K	fructosamine 3 kinase	0.548	2.077
	59345	GNB4	G protein subunit beta 4	0.548	2.645
	1471	CST3	cystatin C	0.547	1.623
	391059	FRRS1	ferric chelate reductase 1	0.547	2.744
	92935	MARS2	methionyl-tRNA synthetase 2, mitochondrial	0.546	2.997
	10994	ILVBL	ilvB acetolactate synthase like	0.545	1.649
	9452	ITM2A	integral membrane protein 2A	0.545	4.481
	10763	NES	nestin	0.544	2.93
	5336	PLCG2	phospholipase C gamma 2	0.544	2.161
	8831	SYNGAP1	synaptic Ras GTPase activating protein 1	0.542	1.52
	84687	PPP1R9B	protein phosphatase 1 regulatory subunit 9B	0.54	5.736
	23108	RAP1GAP2	RAP1 GTPase activating protein 2	0.54	1.724
	64094	SMOC2	SPARC related modular calcium binding 2	0.54	1.905
	219902	TLCD5	TLC domain containing 5	0.54	2.1
	100294145	LOC100294145	uncharacterized LOC100294145	0.537	1.705
	835	CASP2	caspase 2	0.535	2.095
	284613	CYB561D1	cytochrome b561 family member D1	0.535	2.167
	326340	ZAR1	zygote arrest 1	0.535	3.151
	84962	AJUBA	ajuba LIM protein	0.534	1.337
	408	ARRB1	arrestin beta 1	0.534	5.598
	2869	GRK5	G protein-coupled receptor kinase 5	0.534	3.998
	93164	HTR7P1	5-hydroxytryptamine receptor 7 pseudogene 1	0.533	1.351
	3437	IFIT3	interferon induced protein with tetratricopeptide repeats 3	0.533	3.977
	2335	FN1	fibronectin 1	0.532	1.871
	51088	KLHL5	kelch like family member 5	0.531	3.785
	6455	SH3GL1	SH3 domain containing GRB2 like 1, endophilin A2	0.531	1.499
	221178	SPATA13	spermatogenesis associated 13	0.531	1.649
	115330	GPR146	G protein-coupled receptor 146	0.53	1.372
	51705	EMCN	endomucin	0.529	1.569
	7188	TRAF5	TNF receptor associated factor 5	0.529	2.253
	23362	PSD3	pleckstrin and Sec7 domain containing 3	0.528	1.433
	754	PTTG1IP	PTTG1 interacting protein	0.527	7.333
	11237	RNF24	ring finger protein 24	0.527	4.153
	10000	AKT3	AKT serine/threonine kinase 3	0.526	2.52
	80310	PDGFD	platelet derived growth factor D	0.526	1.595
	85028	SNHG12	small nucleolar RNA host gene 12	0.526	1.377
	7431	VIM	vimentin	0.525	3.034
	1072	CFL1	cofilin 1	0.524	1.822
	7461	CLIP2	CAP-Gly domain containing linker protein 2	0.524	1.393
	90233	ZNF551	zinc finger protein 551	0.524	1.538
	10272	FSTL3	follistatin like 3	0.523	1.345
	10577	NPC2	NPC intracellular cholesterol transporter 2	0.523	1.922
	151393	RMDN2	regulator of microtubule dynamics 2	0.523	2.003
	10172	ZNF256	zinc finger protein 256	0.523	1.73
	55013	MCUB	mitochondrial calcium uniporter dominant negative subunit beta	0.522	1.943
	10266	RAMP2	receptor activity modifying protein 2	0.522	8.778
	84701	COX4I2	cytochrome c oxidase subunit 4I2	0.521	1.824
	23432	GPR161	G protein-coupled receptor 161	0.519	2.473
	54682	MANSC1	MANSC domain containing 1	0.519	3.37
	375341	C3orf62	chromosome 3 open reading frame 62	0.517	2.383
	1514	CTSL	cathepsin L	0.517	1.328
	1611	DAP	death associated protein	0.517	3.012
	57089	ENTPD7	ectonucleoside triphosphate diphosphohydrolase 7	0.517	1.892
	114880	OSBPL6	oxysterol binding protein like 6	0.517	2.478
	110116772	ZNF765-ZNF761	ZNF765-ZNF761 readthrough	0.517	2.162
	8853	ASAP2	ArfGAP with SH3 domain, ankyrin repeat and PH domain 2	0.516	1.688
	5167	ENPP1	ectonucleotide pyrophosphatase/phosphodiesterase 1	0.516	2.046
	126917	IFFO2	intermediate filament family orphan 2	0.516	1.476
	3638	INSIG1	insulin induced gene 1	0.516	1.712
	23484	LEPROTL1	leptin receptor overlapping transcript like 1	0.516	7.488
	58504	ARHGAP22	Rho GTPase activating protein 22	0.515	1.465
	4055	LTBR	lymphotoxin beta receptor	0.515	1.391
	65983	GRAMD2B	GRAM domain containing 2B	0.514	1.478
	79161	TMEM243	transmembrane protein 243	0.514	2.112
	7422	VEGFA	vascular endothelial growth factor A	0.514	3.528
	84975	MFSD5	major facilitator superfamily domain containing 5	0.513	5.778
	375061	FAM89A	family with sequence similarity 89 member A	0.512	2.36
	7766	ZNF223	zinc finger protein 223	0.512	1.88
	4830	NME1	NME/NM23 nucleoside diphosphate kinase 1	0.511	1.742
	51734	MSRB1	methionine sulfoxide reductase B1	0.51	1.356
	196	AHR	aryl hydrocarbon receptor	0.509	3.218
	829	CAPZA1	capping actin protein of muscle Z-line subunit alpha 1	0.509	4.917
	245812	CNPY4	canopy FGF signaling regulator 4	0.509	3.221
	25801	GCA	grancalcin	0.509	1.42
	100128252	ZNF667-AS1	ZNF667 antisense RNA 1 (head to head)	0.509	1.418
	64834	ELOVL1	ELOVL fatty acid elongase 1	0.508	3.457
	23136	EPB41L3	erythrocyte membrane protein band 4.1 like 3	0.508	1.538
	81839	VANGL1	VANGL planar cell polarity protein 1	0.508	2.225
	7922	SLC39A7	solute carrier family 39 member 7	0.507	4.261
	25816	TNFAIP8	TNF alpha induced protein 8	0.506	1.86
	445329	SULT1A4	sulfotransferase family 1A member 4	0.505	1.794
	79639	TMEM53	transmembrane protein 53	0.505	1.313
	196883	ADCY4	adenylate cyclase 4	0.504	2.038
	3384	ICAM2	intercellular adhesion molecule 2	0.504	1.726
	51560	RAB6B	RAB6B, member RAS oncogene family	0.504	2.29
	10970	CKAP4	cytoskeleton associated protein 4	0.503	5.287
	55790	CSGALNACT1	chondroitin sulfate N-acetylgalactosaminyltransferase 1	0.503	1.702
	160851	DGKH	diacylglycerol kinase eta	0.503	1.364
	6818	SULT1A3	sulfotransferase family 1A member 3	0.502	1.764
	285074	ANAPC1P2	ANAPC1 pseudogene 2	-0.5	2.928
	10106	CTDSP2	CTD small phosphatase 2	-0.5	3.086
	54536	EXOC6	exocyst complex component 6	-0.5	5.795
	55274	PHF10	PHD finger protein 10	-0.5	1.814
	1073	CFL2	cofilin 2	-0.501	3.41
	55527	FEM1A	fem-1 homolog A	-0.501	6.043
	3841	KPNA5	karyopherin subunit alpha 5	-0.501	6.461
	2686	GGT7	gamma-glutamyltransferase 7	-0.502	1.544
	89853	MVB12B	multivesicular body subunit 12B	-0.502	2.719
	51118	UTP11	UTP11 small subunit processome component	-0.502	5.039
	55818	KDM3A	lysine demethylase 3A	-0.503	2.797
	163175	LGI4	leucine rich repeat LGI family member 4	-0.504	1.382
	55553	SOX6	SRY-box transcription factor 6	-0.504	2.015
	55833	UBAP2	ubiquitin associated protein 2	-0.504	2.209
	845	CASQ2	calsequestrin 2	-0.505	2.257
	126731	CCSAP	centriole, cilia and spindle associated protein	-0.505	3.17
	1975	EIF4B	eukaryotic translation initiation factor 4B	-0.505	2.608
	93986	FOXP2	forkhead box P2	-0.505	1.453
	83856	FSD1L	fibronectin type III and SPRY domain containing 1 like	-0.505	1.86
	30832	ZNF354C	zinc finger protein 354C	-0.505	17.026
	23336	SYNM	synemin	-0.506	3.559
	8178	ELL	elongation factor for RNA polymerase II	-0.507	3.227
	90423	ATP6V1E2	ATPase H+ transporting V1 subunit E2	-0.509	2.264
	151742	PPM1L	protein phosphatase, Mg2+/Mn2+ dependent 1L	-0.509	1.401
	9354	UBE4A	ubiquitination factor E4A	-0.509	2.765
	818	CAMK2G	calcium/calmodulin dependent protein kinase II gamma	-0.511	4.479
	122773	KLHDC1	kelch domain containing 1	-0.511	3.705
	91624	NEXN	nexilin F-actin binding protein	-0.511	1.7
	4784	NFIX	nuclear factor I X	-0.511	2.571
	23090	ZNF423	zinc finger protein 423	-0.511	3.465
	10114	HIPK3	homeodomain interacting protein kinase 3	-0.512	1.7
	105372061	LOC105372061	uncharacterized LOC105372061	-0.512	1.965
	7079	TIMP4	TIMP metallopeptidase inhibitor 4	-0.512	1.645
	7629	ZNF76	zinc finger protein 76	-0.512	3.301
	3344	FOXN2	forkhead box N2	-0.513	1.646
	23023	TMCC1	transmembrane and coiled-coil domain family 1	-0.513	2.709
	10014	HDAC5	histone deacetylase 5	-0.514	1.997
	140862	ISM1	isthmin 1	-0.514	1.733
	123103	KLHL33	kelch like family member 33	-0.514	1.621
	10497	UNC13B	unc-13 homolog B	-0.514	1.985
	1849	DUSP7	dual specificity phosphatase 7	-0.515	1.823
	149175	MANEAL	mannosidase endo-alpha like	-0.515	1.583
	201475	RAB12	RAB12, member RAS oncogene family	-0.515	6.433
	102724316	SVIL-AS1	SVIL antisense RNA 1	-0.515	3.611
	132864	CPEB2	cytoplasmic polyadenylation element binding protein 2	-0.516	3.39
	606495	CYB5RL	cytochrome b5 reductase like	-0.516	1.873
	100874323	HOXA10-AS	HOXA10 antisense RNA	-0.517	5.75
	9772	TMEM94	transmembrane protein 94	-0.517	5.933
	7029	TFDP2	transcription factor Dp-2	-0.518	4.917
	51706	CYB5R1	cytochrome b5 reductase 1	-0.519	10.57
	288	ANK3	ankyrin 3	-0.521	2.01
	815	CAMK2A	calcium/calmodulin dependent protein kinase II alpha	-0.521	1.845
	5933	RBL1	RB transcriptional corepressor like 1	-0.521	1.492
	1573	CYP2J2	cytochrome P450 family 2 subfamily J member 2	-0.523	1.538
	2820	GPD2	glycerol-3-phosphate dehydrogenase 2	-0.523	2.737
	140461	ASB8	ankyrin repeat and SOCS box containing 8	-0.524	7.814
	2273	FHL1	four and a half LIM domains 1	-0.524	4.394
	112268253	LOC112268253	replaced by ID 3337	-0.524	1.708
	55219	MACO1	macoilin 1	-0.524	9.5
	400618	SOX9-AS1	SOX9 antisense RNA 1	-0.524	2.842
	4703	NEB	nebulin	-0.525	1.537
	5532	PPP3CB	protein phosphatase 3 catalytic subunit beta	-0.526	3.811
	8975	USP13	ubiquitin specific peptidase 13	-0.526	2.366
	114883	OSBPL9	oxysterol binding protein like 9	-0.527	2.601
	6617	SNAPC1	small nuclear RNA activating complex polypeptide 1	-0.527	1.829
	205717	USF3	upstream transcription factor family member 3	-0.527	1.662
	100289092	ATP2A1-AS1	ATP2A1 antisense RNA 1	-0.528	1.434
	2145	EZH1	enhancer of zeste 1 polycomb repressive complex 2 subunit	-0.528	5.768
	687	KLF9	KLF transcription factor 9	-0.528	3.334
	55810	FOXJ2	forkhead box J2	-0.529	5.662
	23118	TAB2	TGF-beta activated kinase 1 (MAP3K7) binding protein 2	-0.529	2.545
	85457	CIPC	CLOCK interacting pacemaker	-0.53	3.115
	100134444	KCNJ18	potassium inwardly rectifying channel subfamily J member 18	-0.532	1.365
	100129550	LINC02035	long intergenic non-protein coding RNA 2035	-0.532	2.278
	105377102	LOC105377102	uncharacterized LOC105377102	-0.532	1.912
	8065	CUL5	cullin 5	-0.533	3.204
	4782	NFIC	nuclear factor I C	-0.533	4.166
	9821	RB1CC1	RB1 inducible coiled-coil 1	-0.533	2.471
	6710	SPTB	spectrin beta, erythrocytic	-0.533	3.22
	26504	CNNM4	cyclin and CBS domain divalent metal cation transport mediator 4	-0.534	3.019
	54800	KLHL24	kelch like family member 24	-0.534	1.941
	127294	MYOM3	myomesin 3	-0.534	2.358
	9659	PDE4DIP	phosphodiesterase 4D interacting protein	-0.534	2.265
	57492	ARID1B	AT-rich interaction domain 1B	-0.535	4.367
	5596	MAPK4	mitogen-activated protein kinase 4	-0.535	1.491
	4233	MET	MET proto-oncogene, receptor tyrosine kinase	-0.535	2.875
	9144	SYNGR2	synaptogyrin 2	-0.535	1.701
	102725021	ARHGAP11B-DT	ARHGAP11B divergent transcript	-0.536	1.399
	729830	FHIP1A	FHF complex subunit HOOK interacting protein 1A	-0.536	1.993
	8897	MTMR3	myotubularin related protein 3	-0.536	2.635
	109951030	PKD1P3-NPIPA1	PKD1P3-NPIPA1 readthrough	-0.536	1.802
	5523	PPP2R3A	protein phosphatase 2 regulatory subunit B''alpha	-0.536	2.613
	6261	RYR1	ryanodine receptor 1	-0.536	4.913
	23315	SLC9A8	solute carrier family 9 member A8	-0.536	4.328
	85366	MYLK2	myosin light chain kinase 2	-0.538	2.048
	10221	TRIB1	tribbles pseudokinase 1	-0.538	2.143
	56203	LMOD3	leiomodin 3	-0.539	7.029
	79602	ADIPOR2	adiponectin receptor 2	-0.54	4.156
	56704	JPH1	junctophilin 1	-0.54	4.872
	114907	FBXO32	F-box protein 32	-0.541	2.117
	339044	PKD1P1	polycystin 1, transient receptor potential channel interacting pseudogene 1	-0.541	3.099
	110806298	C17orf113	chromosome 17 open reading frame 113	-0.542	1.853
	56288	PARD3	par-3 family cell polarity regulator	-0.542	5.22
	3643	INSR	insulin receptor	-0.544	2.055
	84466	MEGF10	multiple EGF like domains 10	-0.544	1.495
	10560	SLC19A2	solute carrier family 19 member 2	-0.544	4.738
	124857	WFIKKN2	WAP, follistatin/kazal, immunoglobulin, kunitz and netrin domain containing 2	-0.544	3.847
	83479	DDX59	DEAD-box helicase 59	-0.545	1.777
	149371	EXOC8	exocyst complex component 8	-0.545	2.01
	84668	HYCC1	hyccin PI4KA lipid kinase complex subunit 1	-0.545	2.52
	55183	RIF1	replication timing regulatory factor 1	-0.545	2.645
	83860	TAF3	TATA-box binding protein associated factor 3	-0.545	5.739
	29068	ZBTB44	zinc finger and BTB domain containing 44	-0.545	2.584
	8850	KAT2B	lysine acetyltransferase 2B	-0.547	2.518
	55714	TENM3	teneurin transmembrane protein 3	-0.547	1.526
	57683	ZDBF2	zinc finger DBF-type containing 2	-0.547	1.356
	101929145	PPP3CB-AS1	PPP3CB antisense RNA 1 (head to head)	-0.548	1.911
	753	LDLRAD4	low density lipoprotein receptor class A domain containing 4	-0.55	3.915
	151354	LRATD1	LRAT domain containing 1	-0.55	1.547
	51526	OSER1	oxidative stress responsive serine rich 1	-0.55	4.919
	376497	SLC27A1	solute carrier family 27 member 1	-0.551	1.629
	220972	MARCHF8	membrane associated ring-CH-type finger 8	-0.553	4.707
	55366	LGR4	leucine rich repeat containing G protein-coupled receptor 4	-0.554	1.83
	900	CCNG1	cyclin G1	-0.555	2.15
	220965	FAM13C	family with sequence similarity 13 member C	-0.555	1.392
	6498	SKIL	SKI like proto-oncogene	-0.555	1.823
	53373	TPCN1	two pore segment channel 1	-0.555	7.534
	10324	KLHL41	kelch like family member 41	-0.556	3.516
	64208	POPDC3	popeye domain containing 3	-0.556	16.562
	1950	EGF	epidermal growth factor	-0.558	3.323
	6443	SGCB	sarcoglycan beta	-0.558	11.693
	10290	SPEG	striated muscle enriched protein kinase	-0.558	2.46
	84640	USP38	ubiquitin specific peptidase 38	-0.558	4.243
	10207	PATJ	PATJ crumbs cell polarity complex component	-0.559	2.2
	23014	FBXO21	F-box protein 21	-0.56	3.607
	5609	MAP2K7	mitogen-activated protein kinase kinase 7	-0.561	2.287
	155435	RBM33	RNA binding motif protein 33	-0.562	4.308
	7763	ZFAND5	zinc finger AN1-type containing 5	-0.562	4.479
	246330	PELI3	pellino E3 ubiquitin protein ligase family member 3	-0.563	2.41
	5506	PPP1R3A	protein phosphatase 1 regulatory subunit 3A	-0.563	1.304
	92104	TTC30A	tetratricopeptide repeat domain 30A	-0.563	1.887
	9472	AKAP6	A-kinase anchoring protein 6	-0.564	1.832
	9099	USP2	ubiquitin specific peptidase 2	-0.564	5.126
	952	CD38	CD38 molecule	-0.565	3.091
	23131	GPATCH8	G-patch domain containing 8	-0.565	2
	9792	SERTAD2	SERTA domain containing 2	-0.565	4.184
	8019	BRD3	bromodomain containing 3	-0.566	5.049
	554251	FBXO48	F-box protein 48	-0.566	3.353
	440295	GOLGA6L9	golgin A6 family like 9	-0.566	3.046
	108	ADCY2	adenylate cyclase 2	-0.568	3.401
	54777	CFAP46	cilia and flagella associated protein 46	-0.569	2.477
	84700	MYO18B	myosin XVIIIB	-0.57	2.05
	6840	SVIL	supervillin	-0.57	2.88
	7543	ZFX	zinc finger protein X-linked	-0.57	3.174
	26235	FBXL4	F-box and leucine rich repeat protein 4	-0.571	3.498
	53834	FGFRL1	fibroblast growth factor receptor like 1	-0.571	2.165
	107984931	LOC107984931	uncharacterized LOC107984931	-0.572	1.592
	23469	PHF3	PHD finger protein 3	-0.572	2.445
	4660	PPP1R12B	protein phosphatase 1 regulatory subunit 12B	-0.572	2.253
	440359	YBX3P1	Y-box binding protein 3 pseudogene 1	-0.572	3.331
	56957	OTUD7B	OTU deubiquitinase 7B	-0.574	3.457
	55914	ERBIN	erbb2 interacting protein	-0.575	2.506
	26040	SETBP1	SET binding protein 1	-0.575	1.686
	83660	TLN2	talin 2	-0.576	2.001
	27443	CECR2	CECR2 histone acetyl-lysine reader	-0.579	2.807
	64375	IKZF4	IKAROS family zinc finger 4	-0.579	2.218
	23245	ASTN2	astrotactin 2	-0.58	2.617
	100873979	RBMS3-AS3	RBMS3 antisense RNA 3	-0.581	2.857
	9969	MED13	mediator complex subunit 13	-0.582	1.404
	100192378	ZFHX4-AS1	ZFHX4 antisense RNA 1	-0.582	1.387
	27146	FAM184B	family with sequence similarity 184 member B	-0.583	3.847
	5886	RAD23A	RAD23 homolog A, nucleotide excision repair protein	-0.583	2.746
	9882	TBC1D4	TBC1 domain family member 4	-0.585	5.215
	56980	PRDM10	PR/SET domain 10	-0.586	1.95
	7067	THRA	thyroid hormone receptor alpha	-0.586	6.312
	88	ACTN2	actinin alpha 2	-0.587	4.343
	54507	ADAMTSL4	ADAMTS like 4	-0.587	1.565
	64795	RMND5A	required for meiotic nuclear division 5 homolog A	-0.587	2.995
	10498	CARM1	coactivator associated arginine methyltransferase 1	-0.588	5.331
	401265	KLHL31	kelch like family member 31	-0.589	3.9
	1983	EIF5	eukaryotic translation initiation factor 5	-0.592	5.63
	5217	PFN2	profilin 2	-0.592	2.357
	149420	PDIK1L	PDLIM1 interacting kinase 1 like	-0.595	3.536
	110006323	PKD1P4-NPIPA8	PKD1P4-NPIPA8 readthrough	-0.595	2.069
	267	AMFR	autocrine motility factor receptor	-0.596	4.374
	3743	KCNA7	potassium voltage-gated channel subfamily A member 7	-0.596	4.056
	4286	MITF	melanocyte inducing transcription factor	-0.596	4.556
	419	ART3	ADP-ribosyltransferase 3 (inactive)	-0.602	1.613
	488	ATP2A2	ATPase sarcoplasmic/endoplasmic reticulum Ca2+ transporting 2	-0.604	1.875
	7812	CSDE1	cold shock domain containing E1	-0.604	5.566
	134147	CMBL	carboxymethylenebutenolidase homolog	-0.606	3.202
	78986	DUSP26	dual specificity phosphatase 26	-0.606	3.297
	5991	RFX3	regulatory factor X3	-0.606	1.951
	54988	ACSM5	acyl-CoA synthetase medium chain family member 5	-0.607	1.748
	100288162	LOC100288162	uncharacterized LOC100288162	-0.607	1.304
	79822	ARHGAP28	Rho GTPase activating protein 28	-0.608	1.635
	100874363	HOXC-AS1	HOXC cluster antisense RNA 1	-0.609	2.182
	57623	ZFAT	zinc finger and AT-hook domain containing	-0.609	5.498
	4618	MYF6	myogenic factor 6	-0.61	2.415
	5141	PDE4A	phosphodiesterase 4A	-0.61	4.335
	55544	RBM38	RNA binding motif protein 38	-0.61	2.183
	6875	TAF4B	TATA-box binding protein associated factor 4b	-0.61	3.179
	151	ADRA2B	adrenoceptor alpha 2B	-0.612	1.649
	4291	MLF1	myeloid leukemia factor 1	-0.612	3.201
	221662	RBM24	RNA binding motif protein 24	-0.612	4.63
	54621	VSIG10	V-set and immunoglobulin domain containing 10	-0.612	2.565
	4092	SMAD7	SMAD family member 7	-0.614	2.332
	55607	PPP1R9A	protein phosphatase 1 regulatory subunit 9A	-0.615	2.48
	4601	MXI1	MAX interactor 1, dimerization protein	-0.616	4.297
	23127	COLGALT2	collagen beta(1-O)galactosyltransferase 2	-0.617	3.136
	83999	KREMEN1	kringle containing transmembrane protein 1	-0.617	5.887
	51776	MAP3K20	mitogen-activated protein kinase kinase kinase 20	-0.617	2.616
	23414	ZFPM2	zinc finger protein, FOG family member 2	-0.617	3.012
	6913	TBX15	T-box transcription factor 15	-0.618	6.122
	57553	MICAL3	microtubule associated monooxygenase, calponin and LIM domain containing 3	-0.62	4.432
	125	ADH1B	alcohol dehydrogenase 1B (class I), beta polypeptide	-0.621	1.519
	66000	TMEM108	transmembrane protein 108	-0.621	1.694
	200539	ANKRD23	ankyrin repeat domain 23	-0.622	2.536
	100533183	ZNF664-RFLNA	ZNF664-RFLNA readthrough	-0.622	1.32
	26018	LRIG1	leucine rich repeats and immunoglobulin like domains 1	-0.623	5.201
	55137	FIGN	fidgetin, microtubule severing factor	-0.624	1.748
	22982	DIP2C	disco interacting protein 2 homolog C	-0.626	3.446
	494470	RNF165	ring finger protein 165	-0.626	1.942
	26959	HBP1	HMG-box transcription factor 1	-0.627	5.057
	779	CACNA1S	calcium voltage-gated channel subunit alpha1 S	-0.628	7.608
	255798	SMCO1	single-pass membrane protein with coiled-coil domains 1	-0.628	3.083
	23492	CBX7	chromobox 7	-0.63	13.332
	79442	LRRC2	leucine rich repeat containing 2	-0.63	4.836
	29094	LGALSL	galectin like	-0.632	2.257
	84888	SPPL2A	signal peptide peptidase like 2A	-0.632	3.332
	7434	VIPR2	vasoactive intestinal peptide receptor 2	-0.632	2.017
	11080	DNAJB4	DnaJ heat shock protein family (Hsp40) member B4	-0.633	4.597
	79933	SYNPO2L	synaptopodin 2 like	-0.633	7.874
	595135	PGM5P2	phosphoglucomutase 5 pseudogene 2	-0.634	2.306
	84792	FAM220A	family with sequence similarity 220 member A	-0.636	3.477
	10825	NEU3	neuraminidase 3	-0.637	1.543
	63971	KIF13A	kinesin family member 13A	-0.638	4.855
	107985290	LOC107985290		-0.64	2.015
	80351	TNKS2	tankyrase 2	-0.641	3.226
	23327	NEDD4L	NEDD4 like E3 ubiquitin protein ligase	-0.642	5.605
	23743	BHMT2	betaine--homocysteine S-methyltransferase 2	-0.643	5.144
	202333	CMYA5	cardiomyopathy associated 5	-0.643	2.186
	2628	GATM	glycine amidinotransferase	-0.643	2.941
	57554	LRRC7	leucine rich repeat containing 7	-0.644	1.59
	102191832	FBXW7-AS1	FBXW7 antisense RNA 1	-0.646	1.303
	4303	FOXO4	forkhead box O4	-0.646	7.397
	55294	FBXW7	F-box and WD repeat domain containing 7	-0.647	4.702
	107984990	LOC107984990	uncharacterized LOC107984990	-0.647	1.724
	57157	PHTF2	putative homeodomain transcription factor 2	-0.648	4.78
	440482	ANKRD20A5P	ankyrin repeat domain 20 family member A5, pseudogene	-0.652	1.354
	317761	C14orf39	chromosome 14 open reading frame 39	-0.657	2.866
	1180	CLCN1	chloride voltage-gated channel 1	-0.657	6.241
	102465841	MIR7855	microRNA 7855	-0.66	1.429
	64582	GPR135	G protein-coupled receptor 135	-0.661	2.271
	83879	CDCA7	cell division cycle associated 7	-0.663	1.313
	3026	HABP2	hyaluronan binding protein 2	-0.663	1.976
	7704	ZBTB16	zinc finger and BTB domain containing 16	-0.663	1.384
	8445	DYRK2	dual specificity tyrosine phosphorylation regulated kinase 2	-0.664	2.64
	284233	CYP4F35P	cytochrome P450 family 4 subfamily F member 35, pseudogene	-0.665	1.571
	57578	UNC79	unc-79 homolog, NALCN channel complex subunit	-0.665	2.031
	84162	BLTP1	bridge-like lipid transfer protein family member 1	-0.666	3.017
	5990	RFX2	regulatory factor X2	-0.667	1.594
	352954	CASTOR3P	CASTOR family member 3, pseudogene	-0.672	7.165
	4772	NFATC1	nuclear factor of activated T cells 1	-0.672	9.211
	4620	MYH2	myosin heavy chain 2	-0.673	3.32
	84612	PARD6B	par-6 family cell polarity regulator beta	-0.674	1.303
	10734	STAG3	stromal antigen 3	-0.674	3.102
	3730	ANOS1	anosmin 1	-0.676	4.149
	29904	EEF2K	eukaryotic elongation factor 2 kinase	-0.677	6.789
	171024	SYNPO2	synaptopodin 2	-0.679	2.69
	107985921	LOC107985921		-0.683	1.74
	2690	GHR	growth hormone receptor	-0.685	3.181
	7008	TEF	TEF transcription factor, PAR bZIP family member	-0.686	2.655
	22978	NT5C2	5'-nucleotidase, cytosolic II	-0.689	4.821
	105369308	LOC105369308	uncharacterized LOC105369308	-0.692	1.355
	6445	SGCG	sarcoglycan gamma	-0.692	7.497
	596	BCL2	BCL2 apoptosis regulator	-0.693	3.669
	102724330	PCMTD1-DT	PCMTD1 divergent transcript	-0.693	3.673
	135138	PACRG	parkin coregulated	-0.694	1.475
	367	AR	androgen receptor	-0.696	4.383
	25822	DNAJB5	DnaJ heat shock protein family (Hsp40) member B5	-0.698	4.969
	9182	RASSF9	Ras association domain family member 9	-0.698	2.017
	6495	SIX1	SIX homeobox 1	-0.698	8.082
	92591	ASB16	ankyrin repeat and SOCS box containing 16	-0.7	6.164
	107986196	LOC107986196	uncharacterized LOC107986196	-0.702	1.565
	646903	LOC646903	uncharacterized LOC646903	-0.702	1.689
	79906	MORN1	MORN repeat containing 1	-0.703	2.234
	401036	ASB18	ankyrin repeat and SOCS box containing 18	-0.712	2.072
	376940	ZC3H6	zinc finger CCCH-type containing 6	-0.712	2.97
	105369816	LOC105369816	uncharacterized LOC105369816	-0.714	1.774
	8615	USO1	USO1 vesicle transport factor	-0.715	4.824
	2774	GNAL	G protein subunit alpha L	-0.718	5.647
	7326	UBE2G1	ubiquitin conjugating enzyme E2 G1	-0.721	8.8
	342132	ZNF774	zinc finger protein 774	-0.722	2.102
	64793	CEP85	centrosomal protein 85	-0.723	6.999
	389337	ARHGEF37	Rho guanine nucleotide exchange factor 37	-0.727	3.205
	11259	FILIP1L	filamin A interacting protein 1 like	-0.727	3.14
	23240	TMEM131L	transmembrane 131 like	-0.727	3.898
	8048	CSRP3	cysteine and glycine rich protein 3	-0.728	1.94
	3759	KCNJ2	potassium inwardly rectifying channel subfamily J member 2	-0.728	2.135
	11346	SYNPO	synaptopodin	-0.728	14.176
	57053	CHRNA10	cholinergic receptor nicotinic alpha 10 subunit	-0.73	3.426
	3097	HIVEP2	HIVEP zinc finger 2	-0.732	3.384
	2099	ESR1	estrogen receptor 1	-0.733	3.54
	5350	PLN	phospholamban	-0.734	5.036
	4773	NFATC2	nuclear factor of activated T cells 2	-0.736	4.162
	23505	TMEM131	transmembrane protein 131	-0.74	3.202
	605	BCL7A	BAF chromatin remodeling complex subunit BCL7A	-0.741	8.817
	8879	SGPL1	sphingosine-1-phosphate lyase 1	-0.741	5.22
	6492	SIM1	SIM bHLH transcription factor 1	-0.742	1.827
	375346	STIMATE	STIM activating enhancer	-0.742	2.848
	285025	CCDC141	coiled-coil domain containing 141	-0.744	1.799
	64693	CTAGE1	cutaneous T cell lymphoma-associated antigen 1	-0.744	1.435
	100505502	LOC100505502	POM121 transmembrane nucleoporin like, pseudogene	-0.744	1.499
	100507098	ADAMTS9-AS2	ADAMTS9 antisense RNA 2	-0.745	1.486
	2275	FHL3	four and a half LIM domains 3	-0.745	4.94
	103021295	LOC103021295	uncharacterized LOC103021295	-0.747	2.23
	8501	SLC43A1	solute carrier family 43 member 1	-0.75	4.131
	54753	ZNF853	zinc finger protein 853	-0.752	12.125
	3475	IFRD1	interferon related developmental regulator 1	-0.753	2.305
	105378360	SYNPO2L-AS1	SYNPO2L antisense RNA 1	-0.753	1.988
	113791	PIK3IP1	phosphoinositide-3-kinase interacting protein 1	-0.754	2.415
	144347	RFLNA	refilin A	-0.754	1.546
	109729180	SNHG26	small nucleolar RNA host gene 26	-0.754	1.628
	22849	CPEB3	cytoplasmic polyadenylation element binding protein 3	-0.755	8.813
	744	MPPED2	metallophosphoesterase domain containing 2	-0.756	2.368
	79037	PVRIG	PVR related immunoglobulin domain containing	-0.756	2.128
	6512	SLC1A7	solute carrier family 1 member 7	-0.756	1.872
	107986828	LOC107986828		-0.757	3.677
	6547	SLC8A3	solute carrier family 8 member A3	-0.757	3.711
	142685	ASB15	ankyrin repeat and SOCS box containing 15	-0.76	4.917
	762	CA4	carbonic anhydrase 4	-0.761	3.701
	101929367	LOC101929367		-0.761	2.082
	101927391	MIOS-DT	MIOS divergent transcript	-0.761	1.672
	83959	SLC4A11	solute carrier family 4 member 11	-0.761	2.025
	7068	THRB	thyroid hormone receptor beta	-0.763	6.362
	66037	BOLL	boule homolog, RNA binding protein	-0.765	3.934
	7871	SLMAP	sarcolemma associated protein	-0.766	4.174
	100128640	ACVR2B-AS1	ACVR2B antisense RNA 1	-0.774	4.109
	79443	FYCO1	FYVE and coiled-coil domain autophagy adaptor 1	-0.776	4.679
	5581	PRKCE	protein kinase C epsilon	-0.778	2.744
	92235	STYXL2	serine/threonine/tyrosine interacting like 2	-0.779	9.557
	100289061	ADAMTSL4-AS2	ADAMTSL4 antisense RNA 2	-0.781	2.101
	105378029	LOC105378029	uncharacterized LOC105378029	-0.789	2.372
	6575	SLC20A2	solute carrier family 20 member 2	-0.789	5.595
	285419	LINC01091	long intergenic non-protein coding RNA 1091	-0.791	2.797
	80737	VWA7	von Willebrand factor A domain containing 7	-0.791	1.944
	9413	ENTREP1	endosomal transmembrane epsin interactor 1	-0.793	5.548
	9563	H6PD	hexose-6-phosphate dehydrogenase/glucose 1-dehydrogenase	-0.794	8.348
	57146	LDAF1	lipid droplet assembly factor 1	-0.798	4.507
	105370687	LOC105370687	uncharacterized LOC105370687	-0.799	1.38
	64397	ZNF106	zinc finger protein 106	-0.799	2.928
	2047	EPHB1	EPH receptor B1	-0.8	2.981
	255488	RNF144B	ring finger protein 144B	-0.806	3.531
	105371094	LOC105371094	uncharacterized LOC105371094	-0.81	4.3
	5563	PRKAA2	protein kinase AMP-activated catalytic subunit alpha 2	-0.813	4.341
	4253	MIA2	MIA SH3 domain ER export factor 2	-0.814	13.868
	118461	C10orf71	chromosome 10 open reading frame 71	-0.816	5.365
	105376707	LOC105376707		-0.817	1.591
	51678	PALS2	protein associated with LIN7 2, MAGUK p55 family member	-0.821	3.253
	1850	DUSP8	dual specificity phosphatase 8	-0.822	1.942
	3131	HLF	HLF transcription factor, PAR bZIP family member	-0.823	5.691
	64577	ALDH8A1	aldehyde dehydrogenase 8 family member A1	-0.824	1.471
	51440	HPCAL4	hippocalcin like 4	-0.825	1.467
	5308	PITX2	paired like homeodomain 2	-0.829	4.808
	9717	SEC14L5	SEC14 like lipid binding 5	-0.829	1.704
	25805	BAMBI	BMP and activin membrane bound inhibitor	-0.835	2.996
	3290	HSD11B1	hydroxysteroid 11-beta dehydrogenase 1	-0.838	3.506
	105369867	LOC105369867	uncharacterized LOC105369867	-0.838	1.629
	373861	H1-9P	H1.9 linker histone, pseudogene	-0.839	1.634
	400961	PAIP2B	poly(A) binding protein interacting protein 2B	-0.843	5.376
	147495	APCDD1	APC down-regulated 1	-0.844	3.236
	6304	SATB1	SATB homeobox 1	-0.844	9.617
	2138	EYA1	EYA transcriptional coactivator and phosphatase 1	-0.846	1.921
	6529	SLC6A1	solute carrier family 6 member 1	-0.847	3.749
	53342	IL17D	interleukin 17D	-0.853	3.58
	167838	TXLNB	taxilin beta	-0.853	16.101
	101928340	LINC01489	long intergenic non-protein coding RNA 1489	-0.854	2.306
	729438	CASTOR2	cytosolic arginine sensor for mTORC1 subunit 2	-0.858	3.092
	604	BCL6	BCL6 transcription repressor	-0.859	2.328
	5309	PITX3	paired like homeodomain 3	-0.859	1.467
	151121	LINC01854	long intergenic non-protein coding RNA 1854	-0.865	1.515
	3164	NR4A1	nuclear receptor subfamily 4 group A member 1	-0.865	5.976
	91807	MYLK3	myosin light chain kinase 3	-0.866	2.381
	7088	TLE1	TLE family member 1, transcriptional corepressor	-0.868	7.027
	137735	ABRA	actin binding Rho activating protein	-0.871	3.026
	29931	LINC00312	long intergenic non-protein coding RNA 312	-0.871	3.62
	111240474	CRYZL2P-SEC16B	CRYZL2P-SEC16B readthrough	-0.872	5.729
	27244	SESN1	sestrin 1	-0.873	10.995
	84618	NT5C1A	5'-nucleotidase, cytosolic IA	-0.874	2.143
	56204	ATOSA	atos homolog A	-0.877	6.69
	491	ATP2B2	ATPase plasma membrane Ca2+ transporting 2	-0.879	5.431
	159686	CFAP58	cilia and flagella associated protein 58	-0.88	1.997
	166647	ADGRA3	adhesion G protein-coupled receptor A3	-0.881	21.904
	64328	XPO4	exportin 4	-0.881	2.356
	27295	PDLIM3	PDZ and LIM domain 3	-0.888	3.954
	126	ADH1C	alcohol dehydrogenase 1C (class I), gamma polypeptide	-0.889	5.403
	2660	MSTN	myostatin	-0.889	2.699
	93	ACVR2B	activin A receptor type 2B	-0.891	4.76
	89866	SEC16B	SEC16 homolog B, endoplasmic reticulum export factor	-0.891	5.546
	4892	NRAP	nebulin related anchoring protein	-0.894	4.182
	23228	PLCL2	phospholipase C like 2	-0.895	11.042
	23285	KIAA1107	replaced by ID 284697	-0.898	2.243
	1628	DBP	D-box binding PAR bZIP transcription factor	-0.899	1.647
	6887	TAL2	TAL bHLH transcription factor 2	-0.902	4.476
	10660	LBX1	ladybird homeobox 1	-0.904	3.954
	417	ART1	ADP-ribosyltransferase 1	-0.907	2.03
	100288960	PRSS43P	serine protease 43, pseudogene	-0.912	4.194
	8324	FZD7	frizzled class receptor 7	-0.915	6.031
	284	ANGPT1	angiopoietin 1	-0.916	7.789
	113218481	MIR9718	microRNA 9718	-0.916	2.66
[truncated: 100 more rows]

## Sheet: Overlapping DEGs
	Overexpression	Lowexpression
	COL1A1	PPP1R12B
	MXRA5	FBXO32
	COL1A2	RIF1
	COL3A1	CYP4B1
	LOXL2	GPATCH8
	IGFN1	LINC00310
	CAPN6	TSPAN8
	COL4A1	PPP1R9A
	COL5A1	LMOD1
	COL4A2	BHLHE41
	NID2	NFIX
	PXDN	JPH1
	OGN	NR1D2
	EDNRB	LGR5
	BTNL9	TLE1
	LAMB1	MYLK3
	ADAMTS2	PRKAA2
	MS4A7	MYLK2
	CTHRC1	SLC25A25
	BGN	ACVR2B
	LOX	KLHL24
	SFRP2	ANK3
	COL5A2	SAMD13
	THBS4	NEDD4L
	LYZ	RMND5A
	SFRP4	TRIM63
	NID1	HDAC9
	CTSK	SYNPO
	ASPN	USP2
	CDH11	HIVEP2
	SPARC	MTMR3
	THY1	FHL3
	CCDC80	FBXW7
	LXN	PYGO1
	LUM	RHOBTB1
	LAMA4	ZBTB16
	XAF1	SNAPC1
	LINC01279	KREMEN1
	TM4SF18	GNAL
	RASSF2	DYRK2
	FSCN1	ADH1B
	NLRC5	SIX1
	KCTD15	TLN2
	PAG1	FOXO3
	JAM2
	TRAM2
	SOX7
	CD14
	SOX4
	HSPA6
	SERPINH1
	MYO1B
	MCTP1
	STAB1
	COL6A3
	DACH1
	TIMP1
	TRAF5
	COL15A1
	EHD4
	TNFAIP6
	COLEC12
	PECAM1
	FSTL1
	TP53I3
	MMP2
	COL6A6
	CD300LG
	FAM43A
	ALOX5
	PCDH17
	PTPRC
	TPM4
	GNG11
	TNFAIP8L1
	F2R
	TBC1D9
	APLNR
	ITGA1
	LAPTM5
	KCNJ8
	IGF1
	ECM2
	IGFBP3
	ADAMTS9
	PTGDS
	TUSC3
	CD93
	COL5A3
	GNG2
	MRC2
	FAP
	LOXL1
	CALD1
	CAV1
	TYROBP
	CDK6
	COL6A1
	CXCR4
	SMOC2
	MPEG1
	FZD6
	NOTCH4
	COL18A1
	CLEC7A
	MYOF
	KDR
	BACE2
	ABRACL
	ELN
	ERG
	SRPX
	C1orf54
	OLFML2B
	MOV10
	HCLS1
	CDH5
	SCN4B
	LPAR6
	RBP7
	WIPF1
	SH2B3
	KIT
	IGFBP7
	KLHL5
	PSMB8-AS1
	RAB31
	DOCK9
	PCSK5
	AVPR1A
	TUBA1A
	GJA1
	IFI16
	VCAN
	COL6A2
	TIE1
	PDGFRB
	ARHGDIB
	MECOM
	TRIM22
	GNAI2
	TFPI2
	ESAM
	ENPP2
	PCOLCE
	ZC3HAV1L
	SASH1
	SNAI2
	DLC1
	LURAP1L
	SRGN
	EVI2B
	FN1
	PDE8A
	A2M
	FLI1
	NRP1
	PPP1R16B
	CARD16
	ANXA1
	PTPRE
	MYD88
	SEL1L3
	SH3BGRL2
	PLK2
	IFI27
	ITM2A
	ARHGEF15
	FYN
	PRRG3
	CD53
	SOCS2
	NEURL1B
	CLDN5
	ATP10D
	ROBO4
	KPNA2
	MYH9
	VAMP1
	HOTAIRM1
	GEM
	MARCKSL1
	HEYL
	FKBP11
	PLAU
	TCEAL9
	EBF1
	FAM162B
	ADCY4
	CLIC4
	ABLIM3
	EMCN
	TSPAN18
	DGKH
	NCOA7
	PLS3
	ZC3HAV1
	CYYR1
	RAPGEF5
	LHFPL2
	CLIC1
	ADGRL4
	MYO6
	EHD2
	AGRN
	CTSS
	S100A11
	TNFRSF10B
	ARPC5
	FAM171B
	TPBG
	SAMD9
	MEOX2
	CASP8
	CSGALNACT1
	FBXL7
	PLTP
	ADGRL2
	TCF4
	ASAP2
	ECSCR
	EPB41L3
	STEAP4
	FABP5
	PLCG2
	TMEM44
	TMOD3
	S100A16
	ARHGEF10
	GALNT10
	DPY19L2
	PARP8
	LUZP1
	PRICKLE1
	CARD6
	TSPAN13
	HSPG2
	GLIPR2
	CASP1
	PHLDB2
	MSN
	OAF
	PRCP
	RAMP2
	TANC1
	SH2D3C
	CHD3
	PCAT19
	CLEC1A
	CMTM3
	RRBP1
	ATP1B3
	SAT1
	EBF2
	RBPMS
	MPZL1
	RHOC
	TMSB10
	CTTNBP2NL
	APOL3
	NPR1
	TAGLN2
	DAB2
	ICAM2
	GNB4
	SPTLC2
	S1PR3
	C1S
	CRISPLD2
	SLC27A3
	STK10
	HIF1A
	VASH1
	HOXB7
	KCTD12
	MLKL
	TET3
	SPATA13
	IKBIP
	KAZALD1
	FRMD8
	LYN
	COL16A1
	MSX1
	KLHL2
	LEPROTL1
	PCDH12
	RGCC
	RASIP1
	PDE2A
	ADAMTS15
	AKT3
	C17orf58
	GPR146
	TDRD10
	ADAP2
	S1PR1
	ARHGEF2
	RCN3
	LRCH1
	CHN1

## Sheet: BP Direct
	Category	Term	Count	%	PValue	Genes	List Total	Pop Hits	Pop Total	Fold Enrichment	Bonferroni	Benjamini	FDR	-log10(FDR)
1	GOTERM_BP_DIRECT	GO:0001525~angiogenesis	31	9.01163	1.14893e-16	COL18A1, NRP1, ROBO4, CLIC4, RAMP2, COL15A1, ECSCR, THY1, MEOX2, HIF1A, SAT1, RASIP1, CASP8, CALD1, KDR, S1PR1, IGFBP7, PDGFRB, CD93, MMP2, CAV1, TIE1, FN1, VASH1, HSPG2, EMCN, COL4A2, FAP, PXDN, APLNR, MYH9	324	267	19478	6.97991	2.54019e-13	2.62875e-13	2.58853e-13	12.5869
2	GOTERM_BP_DIRECT	GO:0030198~extracellular matrix organization	23	6.68605	4.31488e-14	CSGALNACT1, COL18A1, COL15A1, OLFML2B, ECM2, COL16A1, MMP2, KAZALD1, COL1A1, ADAMTS15, SMOC2, COL3A1, ADAMTS2, CCDC80, COL1A2, COL4A2, COL4A1, CRISPLD2, COL5A3, COL5A2, PXDN, COL6A6, ADAMTS9	324	164	19478	8.43108	9.88134e-11	4.93622e-11	4.86071e-11	10.3133
3	GOTERM_BP_DIRECT	GO:0030199~collagen fibril organization	16	4.65116	1.78474e-13	COL18A1, LUM, LOXL1, LOXL2, COL1A1, COL3A1, ADAMTS2, SFRP2, COL1A2, COL5A1, LOX, COL5A3, COL5A2, COL6A1, PXDN, SERPINH1	324	66	19478	14.5739	4.08463e-10	1.36116e-10	1.34034e-10	9.87279
4	GOTERM_BP_DIRECT	GO:0007165~signal transduction	61	17.7326	4.6743e-13	MYLK2, NRP1, OLFML2B, TNFAIP6, MYLK3, GJA1, RASSF2, CLEC1A, PLAU, AKT3, CASP1, TIMP1, PDE8A, CLIC1, PDGFRB, CD53, ANXA1, TLE1, TRIM63, KREMEN1, ANK3, RHOC, GEM, TYROBP, TRAF5, KIT, PECAM1, HCLS1, ERG, CARD16, PPP1R12B, COL15A1, PRKAA2, HIF1A, RASIP1, THBS4, RHOBTB1, GNAI2, CHN1, IGFBP7, SH2B3, CD300LG, S100A11, PAG1, LYN, CMTM3, TIE1, PDE2A, TNFRSF10B, IGF1, ACVR2B, GNG11, PTPRE, PTPRC, GNAL, CDK…	324	1308	19478	2.80363	1.06942e-09	2.6737e-10	2.6328e-10	9.57958
5	GOTERM_BP_DIRECT	GO:0030335~positive regulation of cell migration	22	6.39535	1.62002e-08	LYN, PDGFRB, TNFAIP6, MMP2, CAV1, F2R, CXCR4, LAMB1, IGF1, RHOC, GNAI2, COL1A1, CDH5, DAB2, CASP8, CLEC7A, PLAU, KIT, S1PR1, KDR, PECAM1, SNAI2	324	288	19478	4.59229	3.70653e-05	6.67455e-06	6.57245e-06	5.18227
6	GOTERM_BP_DIRECT	GO:0007155~cell adhesion	31	9.01163	1.75032e-08	COL18A1, SRPX, COL15A1, COL16A1, TNFAIP6, LAMA4, ICAM2, PCDH12, THY1, NID2, THBS4, PCDH17, STAB1, S1PR1, IGFBP7, TPBG, ITGA1, FN1, LAMB1, COL1A1, CLDN5, VCAN, COL5A1, FAP, COL6A2, COL6A1, PXDN, CDH11, COL6A3, COL6A6, TLN2	324	559	19478	3.33387	4.00465e-05	6.67455e-06	6.57245e-06	5.18227
7	GOTERM_BP_DIRECT	GO:0071711~basement membrane organization	8	2.32558	6.30738e-08	COL3A1, COL4A1, CAV1, COL6A1, PXDN, PRICKLE1, NID1, NID2	324	23	19478	20.9104	0.000144302	2.06161e-05	2.03007e-05	4.69249
8	GOTERM_BP_DIRECT	GO:0016525~negative regulation of angiogenesis	14	4.06977	3.68827e-07	SPARC, NPR1, TIE1, PLK2, ECSCR, VASH1, HSPG2, THBS4, CLDN5, RGCC, COL4A2, ALOX5, STAB1, FYN	324	134	19478	6.28091	0.00084352	0.000105484	0.000103871	3.98351
9	GOTERM_BP_DIRECT	GO:0032964~collagen biosynthetic process	6	1.74419	8.75225e-07	RCN3, COL1A1, COL5A1, SERPINH1, PCOLCE, TRAM2	324	12	19478	30.0586	0.00200051	0.000209551	0.000206345	3.68541
10	GOTERM_BP_DIRECT	GO:0007015~actin filament organization	14	4.06977	9.15869e-07	MARCKSL1, TPM4, TMOD3, LMOD1, RHOC, PPP1R9A, RHOBTB1, MYO1B, MYO6, FSCN1, HCLS1, TAGLN2, ARHGEF2, TMSB10	324	145	19478	5.80443	0.00209332	0.000209551	0.000206345	3.68541
11	GOTERM_BP_DIRECT	GO:0043123~positive regulation of canonical NF-kappaB signal transduction	17	4.94186	1.7753e-06	PLK2, CAV1, F2R, TNFRSF10B, ZC3HAV1, RHOC, GJA1, CASP8, EDNRB, LURAP1L, CLEC7A, TRAF5, CASP1, CARD16, APOL3, MYD88, TRIM22	324	232	19478	4.40515	0.00405365	0.000369262	0.000363614	3.43936
12	GOTERM_BP_DIRECT	GO:0050731~positive regulation of peptidyl-tyrosine phosphorylation	10	2.90698	5.0861e-06	NRP1, EHD4, PTPRC, ENPP2, PECAM1, PLCG2, HCLS1, IGF1, ARHGEF2, THBS4	324	77	19478	7.80744	0.0115696	0.000969751	0.000954916	3.02003
13	GOTERM_BP_DIRECT	GO:0090090~negative regulation of canonical Wnt signaling pathway	13	3.77907	9.65483e-06	TLE1, CAV1, TPBG, FZD6, KREMEN1, PRICKLE1, FOXO3, SFRP4, DAB2, SFRP2, FRMD8, SNAI2, CTHRC1	324	153	19478	5.108	0.0218482	0.00169925	0.00167326	2.77644
14	GOTERM_BP_DIRECT	GO:0061028~establishment of endothelial barrier	6	1.74419	1.98881e-05	PPP1R16B, ROBO4, EDNRB, PDE2A, PECAM1, MSN	324	21	19478	17.1764	0.0444846	0.00325028	0.00320056	2.49477
15	GOTERM_BP_DIRECT	GO:0098609~cell-cell adhesion	14	4.06977	2.51036e-05	ANXA1, CD93, TMOD3, ITGA1, ICAM2, PRICKLE1, THY1, CDH5, EMCN, PECAM1, ESAM, TLN2, S100A11, JAM2	324	196	19478	4.29409	0.0558193	0.00382913	0.00377055	2.42359
16	GOTERM_BP_DIRECT	GO:0007507~heart development	14	4.06977	5.38625e-05	RAMP2, MMP2, FN1, PCSK5, HDAC9, ACVR2B, COL3A1, GJA1, CASP8, ADAP2, LOX, COL6A1, APLNR, SOX4	324	211	19478	3.98882	0.115949	0.00736578	0.0072531	2.13948
17	GOTERM_BP_DIRECT	GO:0043588~skin development	7	2.03488	5.47282e-05	COL1A1, COL3A1, ADAMTS2, COL5A1, COL5A3, COL5A2, MYD88	324	41	19478	10.2639	0.117699	0.00736578	0.0072531	2.13948
18	GOTERM_BP_DIRECT	GO:0071230~cellular response to amino acid stimulus	8	2.32558	8.9286e-05	COL1A1, COL3A1, COL16A1, COL1A2, COL4A1, MMP2, COL5A2, COL6A1	324	64	19478	7.51466	0.184779	0.0110779	0.0109084	1.96224
19	GOTERM_BP_DIRECT	GO:0001649~osteoblast differentiation	11	3.19767	9.19927e-05	COL1A1, MRC2, VCAN, GJA1, TPM4, LOX, IGFBP3, COL6A1, SNAI2, RRBP1, CTHRC1	324	136	19478	4.86243	0.189812	0.0110779	0.0109084	1.96224
20	GOTERM_BP_DIRECT	GO:0001570~vasculogenesis	8	2.32558	9.86572e-05	NRP1, RAMP2, FBXW7, TIE1, CAV1, APLNR, KDR, RASIP1	324	65	19478	7.39905	0.202074	0.0112864	0.0111137	1.95414
21	GOTERM_BP_DIRECT	GO:0006954~inflammatory response	20	5.81395	0.000118197	ANXA1, LXN, TNFAIP6, F2R, CXCR4, LYZ, HDAC9, HSPG2, IFI16, CLEC7A, TSPAN18, KIT, COL6A1, STAB1, CASP1, S1PR3, CD14, CARD16, APOL3, MYD88	324	432	19478	2.78321	0.236964	0.0127064	0.012512	1.90267
22	GOTERM_BP_DIRECT	GO:0008285~negative regulation of cell population proliferation	20	5.81395	0.000122177	LYN, COL18A1, ZBTB16, TPBG, IGFBP3, F2R, ITGA1, HSPG2, CDH5, SFRP4, SFRP2, RGCC, CDK6, DLC1, IGFBP7, MSX1, SH2B3, SOX7, SOX4, S100A11	324	433	19478	2.77678	0.243882	0.0127064	0.012512	1.90267
23	GOTERM_BP_DIRECT	GO:0060325~face morphogenesis	6	1.74419	0.000169473	COL1A1, CLDN5, CRISPLD2, MMP2, PRICKLE1, MSX1	324	32	19478	11.272	0.321444	0.0168589	0.016601	1.77987
24	GOTERM_BP_DIRECT	GO:0035987~endodermal cell differentiation	6	1.74419	0.000227907	COL4A2, MMP2, COL6A1, FN1, MYH9, LAMB1	324	34	19478	10.6089	0.406377	0.0208122	0.0204938	1.68838
25	GOTERM_BP_DIRECT	GO:0035633~maintenance of blood-brain barrier	6	1.74419	0.000227907	CLDN5, CDH5, GJA1, PECAM1, ESAM, JAM2	324	34	19478	10.6089	0.406377	0.0208122	0.0204938	1.68838
26	GOTERM_BP_DIRECT	GO:0003151~outflow tract morphogenesis	7	2.03488	0.000236502	CLDN5, HEYL, SFRP2, ELN, SIX1, PRICKLE1, HIF1A	324	53	19478	7.94002	0.41794	0.0208122	0.0204938	1.68838
27	GOTERM_BP_DIRECT	GO:0090050~positive regulation of cell migration involved in sprouting angiogenesis	6	1.74419	0.000262311	NRP1, ANXA1, PLK2, AKT3, KDR, HDAC9	324	35	19478	10.3058	0.451324	0.0222285	0.0218884	1.65979
28	GOTERM_BP_DIRECT	GO:0071260~cellular response to mechanical stimulus	8	2.32558	0.000364294	COL1A1, CASP8, PDE2A, CASP1, PECAM1, TNFRSF10B, CARD16, MYD88	324	80	19478	6.01173	0.565542	0.0287138	0.0282745	1.5486
29	GOTERM_BP_DIRECT	GO:0045766~positive regulation of angiogenesis	11	3.19767	0.000364981	CDH5, NRP1, SMOC2, RAMP2, SFRP2, TIE1, AKT3, APLNR, KDR, HIF1A, SASH1	324	161	19478	4.10739	0.566225	0.0287138	0.0282745	1.5486
30	GOTERM_BP_DIRECT	GO:0060070~canonical Wnt signaling pathway	9	2.61628	0.000386737	PYGO1, SFRP4, EDNRB, SFRP2, CAV1, FZD6, COL6A1, FOXO3, NID1	324	106	19478	5.1043	0.587296	0.0287138	0.0282745	1.5486
31	GOTERM_BP_DIRECT	GO:0038063~collagen-activated tyrosine kinase receptor signaling pathway	7	2.03488	0.000389041	PDGFRB, COL1A1, COL4A2, COL4A1, TIE1, KIT, KDR	324	58	19478	7.25553	0.589467	0.0287138	0.0282745	1.5486
32	GOTERM_BP_DIRECT	GO:0007193~adenylate cyclase-inhibiting G protein-coupled receptor signaling pathway	7	2.03488	0.000511982	PDE2A, ADCY4, APLNR, S1PR1, S1PR3, GPR146, GNAI2	324	61	19478	6.8987	0.690165	0.0355011	0.0349581	1.45645
33	GOTERM_BP_DIRECT	GO:0002223~stimulatory C-type lectin receptor signaling pathway	5	1.45349	0.000512298	LYN, TYROBP, CLEC7A, PLCG2, FYN	324	23	19478	13.069	0.690389	0.0355011	0.0349581	1.45645
34	GOTERM_BP_DIRECT	GO:0048013~ephrin receptor signaling pathway	8	2.32558	0.000527552	LYN, PDGFRB, TIE1, MMP2, CHN1, KIT, KDR, FYN	324	85	19478	5.6581	0.701014	0.0355011	0.0349581	1.45645
35	GOTERM_BP_DIRECT	GO:0010628~positive regulation of gene expression	20	5.81395	0.000567845	MYLK2, RAMP2, TLE1, CAV1, PDE2A, FN1, MSN, ANK3, IGF1, HIF1A, CDH5, CLDN5, SFRP4, GJA1, TYROBP, RGCC, CDK6, CLEC7A, PLCG2, MYD88	324	489	19478	2.45878	0.727359	0.0371208	0.036553	1.43708
36	GOTERM_BP_DIRECT	GO:0043410~positive regulation of MAPK cascade	12	3.48837	0.00062626	LYN, PTPRC, CLEC7A, IGFBP3, F2R, KIT, ITGA1, PECAM1, PLCG2, LAPTM5, KDR, IGF1	324	204	19478	3.53631	0.761487	0.0398023	0.0391935	1.40679
37	GOTERM_BP_DIRECT	GO:0007166~cell surface receptor signaling pathway	16	4.65116	0.000728524	ANXA1, MLKL, NPR1, MS4A7, TNFRSF10B, GEM, CDH5, CLEC1A, EDNRB, PTPRC, TRAF5, PECAM1, CD14, ADGRL4, ADGRL2, MYD88	324	347	19478	2.77198	0.811276	0.0450503	0.0443612	1.353
38	GOTERM_BP_DIRECT	GO:0032731~positive regulation of interleukin-1 beta production	7	2.03488	0.000781802	TYROBP, CASP8, IFI16, CLEC7A, CASP1, CARD16, MYD88	324	66	19478	6.37608	0.83295	0.0470727	0.0463526	1.33393

## Sheet: CC Direct
	Category	Term	Count	%	PValue	Genes	List Total	Pop Hits	Pop Total	Fold Enrichment	Bonferroni	Benjamini	FDR	-log10(FDR)
1	GOTERM_CC_DIRECT	GO:0062023~collagen-containing extracellular matrix	50	14.5349	9.19148e-30	COL18A1, SRPX, SPARC, COL16A1, ELN, LOXL1, CTSS, LOXL2, ADAMTS2, ADAMTS9, ANXA1, MMP2, BGN, PCOLCE, HSPG2, ASPN, VCAN, SFRP2, COL4A2, LOX, COL4A1, COL6A2, COL6A1, PXDN, COL6A3, COL6A6, MXRA5, COLEC12, COL15A1, LAMA4, C17ORF58, NID1, NID2, THBS4, ADAMTS15, SERPINH1, IGFBP7, A2M, CTHRC1, LUM, FN1, LAMB1, COL1A1, COL3A1, COL1A2, COL5A1, COL5A3, COL5A2, OGN, AGRN	333	387	20795	8.06815	3.35489e-27	3.35489e-27	3.024e-27	26.5194
2	GOTERM_CC_DIRECT	GO:0005604~basement membrane	22	6.39535	3.09894e-18	COL18A1, COL15A1, SPARC, COL16A1, LAMA4, FN1, LAMB1, NID1, NID2, HSPG2, LOXL1, THBS4, LOXL2, SMOC2, CCDC80, COL4A2, COL5A1, COL4A1, COL6A1, PXDN, TIMP1, AGRN	333	97	20795	14.1633	1.13111e-15	5.65556e-16	5.09775e-16	15.2926
3	GOTERM_CC_DIRECT	GO:0005581~collagen trimer	21	6.10465	1.56253e-16	COLEC12, COL18A1, COL15A1, COL16A1, PCOLCE, COL1A1, COL3A1, COL1A2, COL4A2, COL5A1, LOX, COL4A1, COL6A2, COL5A3, COL5A2, COL6A1, SERPINH1, COL6A3, COL6A6, TIMP1, CTHRC1	333	102	20795	12.8568	4.05231e-14	1.90107e-14	1.71357e-14	13.7661
4	GOTERM_CC_DIRECT	GO:0005615~extracellular space	77	22.3837	1.45651e-14	COL18A1, NRP1, SPARC, COL16A1, OLFML2B, TNFAIP6, PCSK5, LOXL1, CTSS, LOXL2, GLIPR2, PLAU, CTSK, ENPP2, TIMP1, PTGDS, ADAMTS9, CLIC1, SRGN, ANXA1, IGFBP3, MMP2, BGN, PCOLCE, VASH1, HSPG2, ASPN, SFRP4, VCAN, SFRP2, COL4A2, LOX, COL4A1, CRISPLD2, COL6A2, PXDN, KIT, PECAM1, COL6A3, COLEC12, COL15A1, LXN, C1S, NID2, FSTL1, THBS4, ADAMTS15, PRRG3, S100A16, ALOX5, SERPINH1, IGFBP7, CD14, A2M, PLTP, S100…	333	1867	20795	2.5755	5.30853e-12	1.32906e-12	1.19798e-12	11.9216
5	GOTERM_CC_DIRECT	GO:0005576~extracellular region	84	24.4186	6.8672e-13	COL18A1, SPARC, COL16A1, OLFML2B, ECM2, TNFAIP6, ELN, PCSK5, LOXL1, CTSS, LOXL2, ADAMTS2, GLIPR2, PLAU, CTSK, ENPP2, KDR, TIMP1, PTGDS, ADAMTS9, SRGN, ANXA1, IGFBP3, MMP2, F2R, BGN, PCOLCE, HSPG2, ASPN, MPEG1, SFRP4, VCAN, SFRP2, CCDC80, EMCN, COL4A2, LOX, COL4A1, CRISPLD2, COL6A2, COL6A1, PXDN, CDH11, COL6A3, COL6A6, TAGLN2, MXRA5, COL15A1, C1S, LAMA4, NOTCH4, C1ORF54, THY1, NID1, NID2, FSTL1, T…	333	2313	20795	2.26787	2.50636e-10	5.01306e-11	4.51862e-11	10.345
6	GOTERM_CC_DIRECT	GO:0031012~extracellular matrix	23	6.68605	1.13681e-11	SRGN, OLFML2B, ECM2, LUM, ELN, MMP2, TFPI2, BGN, FN1, ASPN, ADAMTS15, ADAMTS2, VCAN, LOX, CRISPLD2, COL6A2, OGN, COL5A2, PXDN, COL6A3, COL6A6, TIMP1, ADAMTS9	333	223	20795	6.44077	4.14937e-09	6.9156e-10	6.23351e-10	9.20527
7	GOTERM_CC_DIRECT	GO:0070062~extracellular exosome	76	22.093	3.38224e-10	COL18A1, ROBO4, CLIC4, STEAP4, STK10, TUBA1A, GLIPR2, PLAU, ARHGDIB, TIMP1, PTGDS, PDE8A, CLIC1, CD53, ANXA1, TPM4, MYOF, ITGA1, BGN, ATP1B3, PCOLCE, RHOC, HSPG2, COL4A2, CRISPLD2, COL6A2, COL6A1, PXDN, CDH11, PECAM1, FSCN1, COL6A3, MYH9, TAGLN2, MXRA5, COL15A1, LUZP1, LAMA4, NEDD4L, CXCR4, PRCP, THY1, PCDH12, NID1, NID2, FSTL1, THBS4, GNAI2, GNG2, TSPAN8, S100A16, MYO6, PLCG2, IGFBP7, CD14, A2M,…	333	2242	20795	2.11686	1.23452e-07	1.7636e-08	1.58966e-08	7.7987
8	GOTERM_CC_DIRECT	GO:0005886~plasma membrane	140	40.6977	2.13776e-09	SPARC, STEAP4, RIF1, TUSC3, ICAM2, STK10, CDH5, GJA1, RASSF2, EDNRB, PLAU, AKT3, ENPP2, KDR, PLS3, SYNPO, PDGFRB, PPP1R16B, CD93, F2R, ATP1B3, ANK3, HSPG2, GEM, CLDN5, RAB31, TYROBP, EMCN, FRMD8, APLNR, CARD16, TLN2, SLC27A3, PHLDB2, DGKH, NPR1, NOTCH4, ECSCR, NEDD4L, PCDH12, THY1, NID1, NID2, PCDH17, RHOBTB1, ADAP2, TSPAN8, CALD1, S100A16, CLEC7A, MYO6, EPB41L3, PLCG2, CD14, CD300LG, PAG1, LYN, …	333	5597	20795	1.56202	7.80282e-07	9.75352e-08	8.79153e-08	7.05594
9	GOTERM_CC_DIRECT	GO:0005788~endoplasmic reticulum lumen	23	6.68605	9.81683e-09	COL18A1, COL15A1, COL16A1, IGFBP3, FN1, LAMB1, FSTL1, RCN3, COL1A1, COL3A1, VCAN, COL1A2, COL4A2, COL5A1, COL4A1, COL6A2, COL5A3, COL5A2, COL6A1, SERPINH1, COL6A3, IGFBP7, TIMP1	333	318	20795	4.51664	3.58314e-06	3.98127e-07	3.5886e-07	6.44508
10	GOTERM_CC_DIRECT	GO:0009986~cell surface	33	9.59302	2.86773e-08	SRPX, CLIC4, RAMP2, SPARC, NOTCH4, CXCR4, THY1, ADAMTS15, CDH5, TSPAN8, CLEC7A, PLAU, ADAMTS9, MPZL1, JAM2, CD53, ANXA1, CD93, TPBG, FZD6, ITGA1, F2R, BGN, TNFRSF10B, MSN, ANK3, SFRP4, TYROBP, PTPRC, FAP, PXDN, MYH9, MYD88	333	662	20795	3.11294	1.04672e-05	1.04672e-06	9.43483e-07	6.02527
11	GOTERM_CC_DIRECT	GO:0015629~actin cytoskeleton	19	5.52326	1.14223e-06	CLIC4, LUZP1, WIPF1, KLHL2, ARPC5, PPP1R9A, MYLK3, CTTNBP2NL, NEURL1B, MYO1B, ABLIM3, CALD1, MYO6, FSCN1, MYH9, TAGLN2, TLN2, SYNPO, DGKH	333	291	20795	4.07732	0.000416826	3.79012e-05	3.4163e-05	4.46644
12	GOTERM_CC_DIRECT	GO:0005925~focal adhesion	23	6.68605	2.03602e-06	PDGFRB, NRP1, ANXA1, TPM4, CAV1, ITGA1, FHL3, MSN, ARPC5, THY1, HSPG2, MRC2, DAB2, GJA1, PTPRC, FAP, PLAU, DLC1, MYH9, TLN2, ARHGEF2, PHLDB2, MPZL1	333	433	20795	3.31707	0.00074287	6.19288e-05	5.58208e-05	4.2532
13	GOTERM_CC_DIRECT	GO:0001725~stress fiber	10	2.90698	9.45057e-06	TPM4, ABLIM3, LUZP1, CALD1, FSCN1, MYH9, FHL3, SYNPO, PPP1R12B, CTTNBP2NL	333	86	20795	7.26133	0.00344353	0.000265343	0.000239172	3.62129
14	GOTERM_CC_DIRECT	GO:0045121~membrane raft	14	4.06977	3.69273e-05	LYN, CAV1, THY1, GJA1, PTPRC, DLC1, SERPINH1, S1PR1, KDR, PECAM1, PLCG2, FYN, CD14, PAG1	333	211	20795	4.14343	0.0133883	0.000962748	0.000867792	3.06158
15	GOTERM_CC_DIRECT	GO:0043202~lysosomal lumen	9	2.61628	0.000175494	PDGFRB, VCAN, LUM, CTSK, OGN, BGN, AGRN, HSPG2, CTSS	333	98	20795	5.73497	0.0620523	0.00427036	0.00384918	2.41463
16	GOTERM_CC_DIRECT	GO:0005884~actin filament	9	2.61628	0.000201893	MYO1B, ANXA1, TPM4, LUZP1, WIPF1, MYO6, LMOD1, PLS3, FYN	333	100	20795	5.62027	0.071048	0.00460567	0.00415141	2.3818
17	GOTERM_CC_DIRECT	GO:0016020~membrane	114	33.1395	0.000681553	STEAP4, TUSC3, ICAM2, LOXL2, CDH5, FAM162B, AKT3, ARHGDIB, ENPP2, KPNA2, PDGFRB, TPM4, CD93, FBXW7, F2R, USP2, ANK3, HSPG2, CLDN5, CCDC80, TYROBP, EMCN, IFI27, SLC27A3, PHLDB2, MTMR3, NPR1, PCDH17, SEL1L3, TSPAN8, CLEC7A, MYO6, EPB41L3, CD300LG, BTNL9, CAV1, TNFRSF10B, COL1A1, EHD2, PTPRE, EHD4, PTPRC, GNAL, LPAR6, ESAM, TDRD10, FKBP11, NRP1, SRPX, ROBO4, CLIC4, MCTP1, DYRK2, DOCK9, MS4A7, LMOD1,…	333	5415	20795	1.31468	0.220304	0.0146333	0.01319	1.87975
18	GOTERM_CC_DIRECT	GO:0005912~adherens junction	11	3.19767	0.00091624	LYN, CDH5, EHD4, ANXA1, TMOD3, CDH11, MYH9, MSN, ESAM, KLHL24, S100A11	333	188	20795	3.65384	0.284362	0.0185793	0.0167468	1.77607
19	GOTERM_CC_DIRECT	GO:0001726~ruffle	8	2.32558	0.00105301	CDK6, WIPF1, MYO6, FSCN1, MYH9, KLHL2, TLN2, S100A11	333	99	20795	5.04626	0.319244	0.0196056	0.0176719	1.75272
20	GOTERM_CC_DIRECT	GO:0005911~cell-cell junction	11	3.19767	0.00107428	CD53, CLDN5, CDH5, CLIC4, EPB41L3, KIT, FSCN1, PECAM1, ESAM, PCDH12, RASIP1	333	192	20795	3.57772	0.324513	0.0196056	0.0176719	1.75272
21	GOTERM_CC_DIRECT	GO:0031410~cytoplasmic vesicle	14	4.06977	0.00117206	PDGFRB, NRP1, CMTM3, WIPF1, CAV1, MYOF, LAPTM5, CXCR4, MPEG1, RHOBTB1, MYO6, ARHGDIB, ARHGEF2, ADGRL4	333	301	20795	2.90453	0.348223	0.0203715	0.0183622	1.73607
22	GOTERM_CC_DIRECT	GO:0005588~collagen type V trimer	3	0.872093	0.00149275	COL5A1, COL5A3, COL5A2	333	4	20795	46.8356	0.42031	0.0247661	0.0223234	1.65124
23	GOTERM_CC_DIRECT	GO:0005737~cytoplasm	122	35.4651	0.00158392	MYLK2, SPARC, RIF1, SAT1, MYLK3, STK10, CDH5, GJA1, RASSF2, CAPN6, AKT3, ARHGDIB, PLS3, SYNPO, KPNA2, SOX7, TMSB10, SOX4, TRIM22, PDGFRB, PPP1R16B, TPM4, FBXW7, TMOD3, USP2, ANK3, VASH1, SFRP4, FRMD8, SPATA13, FSCN1, CARD16, TLN2, DGKH, LXN, MTMR3, NEDD4L, ZC3HAV1, FOXO3, HIF1A, SOCS2, ADAP2, CLEC7A, MYO6, PLCG2, S100A11, LYN, RBPMS, MLKL, PLK2, PDE2A, HSPA6, MSN, NR1D2, KLHL24, ARPC5, FBXO32, CO…	333	6004	20795	1.26892	0.439311	0.0251361	0.0226569	1.6448
24	GOTERM_CC_DIRECT	GO:0005923~bicellular tight junction	9	2.61628	0.00170991	CLDN5, CDH5, LUZP1, NEDD4L, ESAM, ANK3, ARHGEF2, SYNPO, JAM2	333	138	20795	4.07266	0.464552	0.0260048	0.02344	1.63004
25	GOTERM_CC_DIRECT	GO:0048471~perinuclear region of cytoplasm	24	6.97674	0.00225739	PPP1R16B, LYN, CLIC4, FBXW7, CAV1, USP2, PDE2A, LAPTM5, MSN, LAMB1, RASIP1, EHD2, DAB2, MYO1B, EHD4, CAPN6, S100A16, ALOX5, MYO6, PLCG2, FYN, PTGDS, CLIC1, PDE8A	333	750	20795	1.99832	0.561712	0.0329579	0.0297073	1.52714
26	GOTERM_CC_DIRECT	GO:0030016~myofibril	5	1.45349	0.00251191	KCNJ8, CALD1, TMOD3, COL6A1, LMOD1	333	36	20795	8.67326	0.600683	0.0339573	0.0306081	1.51416
27	GOTERM_CC_DIRECT	GO:0005834~heterotrimeric G-protein complex	5	1.45349	0.00251191	GNAL, GNG2, GNB4, GNG11, GNAI2	333	36	20795	8.67326	0.600683	0.0339573	0.0306081	1.51416
28	GOTERM_CC_DIRECT	GO:0032991~protein-containing complex	22	6.39535	0.00389978	FBXW7, ZBTB16, CAV1, LAPTM5, CXCR4, FOXO3, HIF1A, ACVR2B, RASIP1, CASP8, RASSF2, COL6A2, COL6A1, CASP1, PECAM1, MYH9, ESAM, CARD16, ARHGEF2, SASH1, MYD88, DGKH	333	691	20795	1.9882	0.759781	0.0508365	0.0458225	1.33892

## Sheet: MF Direct
	Category	Term	Count	%	PValue	Genes	List Total	Pop Hits	Pop Total	Fold Enrichment	Bonferroni	Benjamini	FDR	-log10(FDR)
1	GOTERM_MF_DIRECT	GO:0005201~extracellular matrix structural constituent	25	7.26744	4.40615e-19	SRPX, SPARC, LAMA4, ELN, NID1, NID2, IGFBP7, CTHRC1, LUM, TFPI2, FN1, BGN, LAMB1, PCOLCE, COL1A1, COL3A1, COL1A2, COL4A2, COL5A1, COL4A1, COL5A3, COL5A2, PXDN, AGRN, MXRA5	329	121	19253	12.0909	2.56879e-16	2.56879e-16	2.48066e-16	15.6054
2	GOTERM_MF_DIRECT	GO:0030020~extracellular matrix structural constituent conferring tensile strength	15	4.36047	1.36204e-14	COL18A1, COL15A1, COL16A1, COL1A1, COL3A1, COL1A2, COL4A2, COL5A1, COL4A1, COL6A2, COL5A3, COL5A2, COL6A1, COL6A3, COL6A6	329	45	19253	19.5066	7.9613e-12	3.97035e-12	3.83414e-12	11.4163
3	GOTERM_MF_DIRECT	GO:0005518~collagen binding	15	4.36047	1.0769e-11	SPARC, LUM, ITGA1, FN1, PCOLCE, NID1, NID2, CTSS, MRC2, LOX, CTSK, COL6A2, COL5A3, COL6A1, SERPINH1	329	70	19253	12.5399	6.27829e-09	2.09277e-09	2.02097e-09	8.69444
4	GOTERM_MF_DIRECT	GO:0005178~integrin binding	20	5.81395	3.44294e-11	LYN, ECM2, COL16A1, ITGA1, ICAM2, FN1, IGF1, THY1, HSPG2, THBS4, COL3A1, SFRP2, COL5A1, FAP, TSPAN8, KDR, MYH9, S1PR3, TLN2, JAM2	329	160	19253	7.31497	2.00724e-08	5.01809e-09	4.84594e-09	8.31462
5	GOTERM_MF_DIRECT	GO:0005515~protein binding	279	81.1047	4.01995e-09	SPARC, WIPF1, GPATCH8, GJA1, RASSF2, EDNRB, LURAP1L, AKT3, KDR, SYNPO, PTGDS, SOX7, SOX4, TRIM22, EBF1, EBF2, ANK3, HSPG2, RBP7, SFRP4, CLDN5, IFI27, SPATA13, TAGLN2, KCTD12, TLN2, HOXB7, KCTD15, LXN, MTMR3, NEDD4L, THY1, ZC3HAV1, HIF1A, PCDH17, TSPAN8, S100A16, MYO6, EPB41L3, PLCG2, SERPINH1, FAM43A, HIVEP2, CD14, A2M, PAG1, S100A11, LYN, PLK2, PDE2A, FZD6, FN1, NR1D2, IGF1, GNG11, FLI1, COL1A1,…	329	13690	19253	1.19262	2.34363e-06	4.68726e-07	4.52646e-07	6.34424
6	GOTERM_MF_DIRECT	GO:0048407~platelet-derived growth factor binding	7	2.03488	1.00441e-08	PDGFRB, COL1A1, COL3A1, COL1A2, COL5A1, COL4A1, COL6A1	329	11	19253	37.2398	5.85571e-06	9.75954e-07	9.42474e-07	6.02573
7	GOTERM_MF_DIRECT	GO:0005509~calcium ion binding	35	10.1744	1.56301e-07	SPARC, MCTP1, C1S, TNFAIP6, NOTCH4, PCDH12, NID1, NID2, FSTL1, THBS4, PCDH17, LOXL2, PRRG3, CDH5, S100A16, STAB1, ENPP2, PLS3, S100A11, SLC25A25, ANXA1, TPM4, CD93, MYOF, TBC1D9, HSPG2, ASPN, RCN3, SMOC2, EHD2, VCAN, EHD4, CDH11, AGRN, ADGRL4	329	739	19253	2.77157	9.11195e-05	1.30177e-05	1.25711e-05	4.90063
8	GOTERM_MF_DIRECT	GO:0043394~proteoglycan binding	6	1.74419	2.45641e-06	COL5A1, CTSK, COL5A3, FN1, NID1, CTSS	329	14	19253	25.0799	0.00143106	0.000164221	0.000158587	3.79973
9	GOTERM_MF_DIRECT	GO:0003779~actin binding	21	6.10465	2.53514e-06	TPM4, WIPF1, TMOD3, LMOD1, FHL3, KLHL2, CXCR4, MSN, ARPC5, VASH1, PPP1R9A, MYO1B, ABLIM3, KLHL5, CALD1, EPB41L3, MYO6, FSCN1, MYH9, TLN2, SYNPO	329	349	19253	3.52125	0.0014769	0.000164221	0.000158587	3.79973
10	GOTERM_MF_DIRECT	GO:0030021~extracellular matrix structural constituent conferring compression resistance	6	1.74419	5.21111e-06	VCAN, LUM, OGN, BGN, HSPG2, ASPN	329	16	19253	21.9449	0.00303347	0.000303808	0.000293385	3.53256
11	GOTERM_MF_DIRECT	GO:0001968~fibronectin binding	7	2.03488	9.82094e-06	SFRP2, CCDC80, TNFAIP6, MMP2, CTSK, IGFBP3, CTSS	329	30	19253	13.6546	0.00570928	0.00052051	0.000502654	3.29873
12	GOTERM_MF_DIRECT	GO:0008201~heparin binding	14	4.06977	1.26762e-05	NRP1, ECM2, LXN, FN1, PCOLCE, FSTL1, THBS4, ADAMTS15, SMOC2, CCDC80, PTPRC, COL5A1, CRISPLD2, COL5A3	329	179	19253	4.57696	0.00736302	0.000615851	0.000594724	3.22568
13	GOTERM_MF_DIRECT	GO:0051015~actin filament binding	14	4.06977	9.41522e-05	MARCKSL1, TPM4, LUZP1, ARPC5, PPP1R9A, MYO1B, ABLIM3, MYO6, FSCN1, PLS3, MYH9, HCLS1, TAGLN2, TLN2	329	217	19253	3.77547	0.0534139	0.00422236	0.00407752	2.3896
14	GOTERM_MF_DIRECT	GO:0050840~extracellular matrix binding	6	1.74419	0.000164341	ADAMTS15, SMOC2, SPARC, OLFML2B, ELN, BGN	329	31	19253	11.3264	0.0913713	0.00684364	0.00660886	2.17987
15	GOTERM_MF_DIRECT	GO:0019955~cytokine binding	6	1.74419	0.00118778	NRP1, KIT, CASP1, BGN, CXCR4, CARD16	329	47	19253	7.47061	0.49987	0.046165	0.0445813	1.35085

## Sheet: Reactome
	Category	Term	Count	%	PValue	Genes	List Total	Pop Hits	Pop Total	Fold Enrichment	Bonferroni	Benjamini	FDR
1	REACTOME_PATHWAY	R-HSA-1474244~Extracellular matrix organization	47	13.6628	1.11352e-26	COL18A1, COL15A1, SPARC, COL16A1, LAMA4, ELN, ICAM2, NID1, NID2, LOXL1, CTSS, LOXL2, ADAMTS2, CAPN6, CTSK, KDR, SERPINH1, TIMP1, A2M, ADAMTS9, JAM2, LUM, MMP2, ITGA1, FN1, BGN, LAMB1, PCOLCE, HSPG2, ASPN, COL1A1, COL3A1, VCAN, COL1A2, COL4A2, COL5A1, LOX, COL4A1, COL6A2, COL5A3, COL5A2, COL6A1, PXDN, PECAM1, COL6A3, COL6A6, AGRN	231	323	11494	7.24027	1.02778e-23	1.02778e-23	9.65422e-24
2	REACTOME_PATHWAY	R-HSA-3000178~ECM proteoglycans	22	6.39535	8.88544e-19	SPARC, LUM, LAMA4, BGN, FN1, LAMB1, HSPG2, ASPN, COL1A1, COL3A1, VCAN, COL1A2, COL4A2, COL5A1, COL4A1, COL6A2, COL5A3, COL5A2, COL6A1, COL6A3, COL6A6, AGRN	231	76	11494	14.4035	8.20126e-16	2.73375e-16	2.56789e-16
3	REACTOME_PATHWAY	R-HSA-216083~Integrin cell surface interactions	23	6.68605	6.10566e-19	COL18A1, COL16A1, LUM, ITGA1, ICAM2, FN1, HSPG2, COL1A1, COL3A1, COL1A2, COL4A2, COL5A1, COL4A1, COL6A2, COL5A3, COL5A2, COL6A1, KDR, PECAM1, COL6A3, COL6A6, AGRN, JAM2	231	85	11494	13.4638	5.63553e-16	2.73375e-16	2.56789e-16
4	REACTOME_PATHWAY	R-HSA-2022090~Assembly of collagen fibrils and other multimeric structures	20	5.81395	3.4043e-18	COL18A1, COL15A1, PCOLCE, LOXL1, CTSS, LOXL2, COL1A1, COL3A1, COL1A2, COL4A2, COL5A1, LOX, COL4A1, COL6A2, COL5A3, COL5A2, COL6A1, PXDN, COL6A3, COL6A6	231	61	11494	16.314	3.14216e-15	5.23694e-16	4.91921e-16
5	REACTOME_PATHWAY	R-HSA-1474290~Collagen formation	23	6.68605	2.34792e-18	COL18A1, COL15A1, COL16A1, PCOLCE, LOXL1, CTSS, LOXL2, COL1A1, COL3A1, ADAMTS2, COL1A2, COL4A2, COL5A1, LOX, COL4A1, COL6A2, COL5A3, COL5A2, COL6A1, PXDN, SERPINH1, COL6A3, COL6A6	231	90	11494	12.7158	2.16713e-15	5.23694e-16	4.91921e-16
6	REACTOME_PATHWAY	R-HSA-1474228~Degradation of the extracellular matrix	27	7.84884	3.25741e-18	COL18A1, COL15A1, COL16A1, ELN, NID1, CTSS, CAPN6, CTSK, TIMP1, A2M, ADAMTS9, MMP2, FN1, LAMB1, HSPG2, COL1A1, COL3A1, COL1A2, COL4A2, COL5A1, COL4A1, COL6A2, COL5A3, COL5A2, COL6A1, COL6A3, COL6A6	231	141	11494	9.52805	3.00659e-15	5.23694e-16	4.91921e-16
7	REACTOME_PATHWAY	R-HSA-1650814~Collagen biosynthesis and modifying enzymes	18	5.23256	1.01817e-14	COL18A1, COL15A1, COL16A1, PCOLCE, COL1A1, COL3A1, ADAMTS2, COL1A2, COL4A2, COL5A1, COL4A1, COL6A2, COL5A3, COL5A2, COL6A1, SERPINH1, COL6A3, COL6A6	231	67	11494	13.3677	9.42757e-12	1.34253e-12	1.26108e-12
8	REACTOME_PATHWAY	R-HSA-8948216~Collagen chain trimerization	15	4.36047	7.50765e-14	COL18A1, COL15A1, COL16A1, COL1A1, COL3A1, COL1A2, COL4A2, COL5A1, COL4A1, COL6A2, COL5A3, COL5A2, COL6A1, COL6A3, COL6A6	231	44	11494	16.9628	6.92721e-11	8.37798e-12	7.86967e-12
9	REACTOME_PATHWAY	R-HSA-1442490~Collagen degradation	17	4.94186	8.16921e-14	COL18A1, COL15A1, COL16A1, MMP2, COL1A1, COL3A1, COL1A2, COL4A2, COL5A1, COL4A1, CTSK, COL6A2, COL5A3, COL5A2, COL6A1, COL6A3, COL6A6	231	64	11494	13.2169	7.54206e-11	8.37798e-12	7.86967e-12
10	REACTOME_PATHWAY	R-HSA-162582~Signal Transduction	104	30.2326	1.01051e-13	SPARC, WIPF1, STK10, CDH5, GJA1, EDNRB, AKT3, ARHGDIB, KDR, KPNA2, PDE8A, SOX7, SOX4, PDGFRB, TLE1, TPM4, FBXW7, TMOD3, F2R, USP2, PYGO1, SFRP2, COL4A2, COL4A1, SPATA13, APLNR, DGKH, NOTCH4, NEDD4L, FOXO3, HIF1A, RHOBTB1, MYO6, PLCG2, PLTP, PAG1, LYN, CAV1, PDE2A, FZD6, FN1, TNFRSF10B, ARPC5, IGF1, GNG11, COL1A1, MOV10, GNAL, COL1A2, COL5A1, LPAR6, COL5A3, COL5A2, GNB4, SNAI2, TCF4, MYD88, NRP1, …	231	2628	11494	1.9691	9.3251e-11	9.32699e-12	8.7611e-12
11	REACTOME_PATHWAY	R-HSA-2243919~Crosslinking of collagen fibrils	9	2.61628	8.38496e-10	COL1A1, COL1A2, COL4A2, LOX, COL4A1, PXDN, PCOLCE, LOXL1, LOXL2	231	18	11494	24.8788	7.73931e-07	7.03574e-08	6.60887e-08
12	REACTOME_PATHWAY	R-HSA-419037~NCAM1 interactions	11	3.19767	7.11145e-09	COL3A1, COL4A2, COL5A1, COL4A1, COL6A2, COL5A3, COL5A2, COL6A1, COL6A3, COL6A6, AGRN	231	42	11494	13.0317	6.56384e-06	5.46989e-07	5.13802e-07
13	REACTOME_PATHWAY	R-HSA-186797~Signaling by PDGF	12	3.48837	1.61506e-08	PDGFRB, COL3A1, COL4A2, COL5A1, COL4A1, COL6A2, COL5A3, COL5A2, COL6A1, COL6A3, COL6A6, THBS4	231	58	11494	10.2947	1.49069e-05	1.14669e-06	1.07712e-06
14	REACTOME_PATHWAY	R-HSA-375165~NCAM signaling for neurite out-growth	12	3.48837	2.81315e-08	COL3A1, COL4A2, COL5A1, COL4A1, COL6A2, COL5A3, COL5A2, COL6A1, COL6A3, COL6A6, FYN, AGRN	231	61	11494	9.78838	2.59651e-05	1.85467e-06	1.74215e-06
15	REACTOME_PATHWAY	R-HSA-3000171~Non-integrin membrane-ECM interactions	13	3.77907	6.4733e-08	LAMA4, FN1, LAMB1, HSPG2, COL1A1, COL3A1, COL1A2, COL4A2, COL5A1, COL4A1, COL5A3, COL5A2, AGRN	231	81	11494	7.98578	5.97468e-05	3.98324e-06	3.74157e-06
16	REACTOME_PATHWAY	R-HSA-3000157~Laminin interactions	9	2.61628	9.11398e-08	COL18A1, COL4A2, COL4A1, LAMA4, ITGA1, LAMB1, NID1, NID2, HSPG2	231	30	11494	14.9273	8.41185e-05	5.25763e-06	4.93864e-06
17	REACTOME_PATHWAY	R-HSA-8874081~MET activates PTK2 signaling	9	2.61628	1.20737e-07	COL1A1, COL3A1, COL1A2, COL5A1, LAMA4, COL5A3, COL5A2, FN1, LAMB1	231	31	11494	14.4457	0.000111434	6.55531e-06	6.15759e-06
18	REACTOME_PATHWAY	R-HSA-9006934~Signaling by Receptor Tyrosine Kinases	31	9.01163	3.30732e-07	NRP1, SPARC, LAMA4, PCSK5, HIF1A, THBS4, CDH5, AKT3, KDR, FYN, SH2B3, PAG1, LYN, PDGFRB, CAV1, FN1, LAMB1, IGF1, COL1A1, COL3A1, COL1A2, COL4A2, COL5A1, COL4A1, COL6A2, COL5A3, COL5A2, COL6A1, KIT, COL6A3, COL6A6	231	538	11494	2.86707	0.000305219	1.69592e-05	1.59302e-05
19	REACTOME_PATHWAY	R-HSA-8875878~MET promotes cell motility	9	2.61628	1.49413e-06	COL1A1, COL3A1, COL1A2, COL5A1, LAMA4, COL5A3, COL5A2, FN1, LAMB1	231	42	11494	10.6623	0.00137814	7.25835e-05	6.81797e-05
20	REACTOME_PATHWAY	R-HSA-76002~Platelet activation, signaling and aggregation	20	5.81395	1.59487e-06	LYN, SRGN, SPARC, F2R, FN1, LHFPL2, IGF1, GNG11, GNAI2, COL1A1, GNG2, COL1A2, GNB4, PECAM1, PLCG2, FYN, TAGLN2, TIMP1, A2M, DGKH	231	266	11494	3.74117	0.00147099	7.36034e-05	6.91377e-05
21	REACTOME_PATHWAY	R-HSA-9855142~Cellular responses to mechanical stimuli	12	3.48837	6.41741e-06	CDH5, GJA1, RAMP2, GNG2, ADCY4, GNB4, PECAM1, KDR, FN1, FYN, GNG11, HSPG2	231	103	11494	5.797	0.00590578	0.00028206	0.000264947
22	REACTOME_PATHWAY	R-HSA-109582~Hemostasis	33	9.59302	9.2408e-06	SPARC, DOCK9, PRCP, GNAI2, TUBA1A, GNG2, PLAU, PLCG2, FYN, TIMP1, A2M, SH2B3, JAM2, LYN, SRGN, CAV1, PDE2A, ITGA1, F2R, FN1, TNFRSF10B, ATP1B3, LHFPL2, IGF1, GNG11, COL1A1, EHD2, COL1A2, GNB4, PECAM1, ESAM, TAGLN2, DGKH	231	699	11494	2.34907	0.00849303	0.000387694	0.000364171
23	REACTOME_PATHWAY	R-HSA-422475~Axon guidance	28	8.13953	1.18568e-05	NRP1, CXCR4, TUBA1A, ABLIM3, FYN, LYN, MMP2, ITGA1, MSN, LAMB1, ANK3, ARPC5, RHOC, COL3A1, TYROBP, PTPRC, COL4A2, COL5A1, COL4A1, COL6A2, COL5A3, COL5A2, COL6A1, COL6A3, MYH9, COL6A6, AGRN, SCN4B	231	544	11494	2.56105	0.0108843	0.00047582	0.000446951
24	REACTOME_PATHWAY	R-HSA-3000170~Syndecan interactions	7	2.03488	1.25196e-05	COL1A1, COL3A1, COL1A2, COL5A1, COL5A3, COL5A2, FN1	231	27	11494	12.9001	0.0114891	0.000481482	0.00045227
25	REACTOME_PATHWAY	R-HSA-9675108~Nervous system development	28	8.13953	2.63592e-05	NRP1, CXCR4, TUBA1A, ABLIM3, FYN, LYN, MMP2, ITGA1, MSN, LAMB1, ANK3, ARPC5, RHOC, COL3A1, TYROBP, PTPRC, COL4A2, COL5A1, COL4A1, COL6A2, COL5A3, COL5A2, COL6A1, COL6A3, MYH9, COL6A6, AGRN, SCN4B	231	569	11494	2.44853	0.0240363	0.000973181	0.000914137
26	REACTOME_PATHWAY	R-HSA-3000480~Scavenging by Class A Receptors	6	1.74419	2.8404e-05	COLEC12, COL1A1, COL3A1, COL1A2, COL4A2, COL4A1	231	19	11494	15.7129	0.0258766	0.00100834	0.000947165
27	REACTOME_PATHWAY	R-HSA-9856530~High laminar flow shear stress activates signaling by PIEZO1 and PECAM1:CDH5:KDR in endothelial cells	9	2.61628	8.17924e-05	CDH5, RAMP2, GNG2, ADCY4, GNB4, PECAM1, KDR, FYN, GNG11	231	71	11494	6.3073	0.072718	0.00279609	0.00262645
28	REACTOME_PATHWAY	R-HSA-9860931~Response of endothelial cells to shear stress	10	2.90698	9.83287e-05	CDH5, RAMP2, GNG2, ADCY4, GNB4, PECAM1, KDR, FN1, FYN, GNG11	231	93	11494	5.35028	0.0867649	0.00324134	0.00304468
29	REACTOME_PATHWAY	R-HSA-1643685~Disease	62	18.0233	0.000107453	NRP1, WIPF1, TUSC3, CHD3, GJA1, ADAMTS2, TUBA1A, CASP8, AKT3, CASP1, KDR, KPNA2, ADAMTS9, PDGFRB, TPM4, FBXW7, KREMEN1, BGN, ATP1B3, AVPR1A, HSPG2, PARP8, VCAN, KIT, MYH9, VAMP1, CARD16, NOTCH4, ADCY4, NEDD4L, CXCR4, RRBP1, ZC3HAV1, FOXO3, HDAC9, GNAI2, ADAMTS15, NEURL1B, GNG2, PLCG2, S1PR1, FYN, CD14, LYN, MLKL, LUM, PLK2, CAV1, FZD6, FN1, MSN, ARPC5, GNG11, COL1A1, HEYL, MOV10, CDK6, COL1A2, OG…	231	1926	11494	1.60175	0.0944244	0.00330597	0.00310539
30	REACTOME_PATHWAY	R-HSA-168256~Immune System	68	19.7674	0.000104732	TNFAIP6, WIPF1, ICAM2, CTSS, MRC2, STK10, TUBA1A, CASP8, PLAU, CTSK, AKT3, CASP1, TIMP1, KPNA2, TRIM22, CD53, IKBIP, ANXA1, TRIM63, CD93, FBXW7, MMP2, TYROBP, RAB31, IFI27, CRISPLD2, PECAM1, FSCN1, MYH9, CARD16, COLEC12, C1S, NLRC5, NEDD4L, PRCP, FOXO3, HIF1A, SOCS2, IFI16, CLEC7A, ALOX5, PLCG2, S1PR1, FYN, CD14, SH2B3, CD300LG, S100A11, PAG1, LYN, BTNL9, ZBTB16, HSPA6, FN1, KLHL2, MSN, ARPC5, FB…	231	2177	11494	1.55421	0.0921472	0.00330597	0.00310539
31	REACTOME_PATHWAY	R-HSA-9009391~Extra-nuclear estrogen signaling	9	2.61628	0.000133054	GNG2, MMP2, CAV1, AKT3, GNB4, S1PR3, FOXO3, GNG11, GNAI2	231	76	11494	5.89234	0.115575	0.00396158	0.00372122
32	REACTOME_PATHWAY	R-HSA-6806834~Signaling by MET	9	2.61628	0.000191002	COL1A1, COL3A1, COL1A2, COL5A1, LAMA4, COL5A3, COL5A2, FN1, LAMB1	231	80	11494	5.59773	0.161643	0.00550921	0.00517496
33	REACTOME_PATHWAY	R-HSA-75892~Platelet Adhesion to exposed collagen	5	1.45349	0.000235264	LYN, COL1A1, COL1A2, ITGA1, FYN	231	16	11494	15.5492	0.19521	0.00658026	0.00618103
34	REACTOME_PATHWAY	R-HSA-6785807~Interleukin-4 and Interleukin-13 signaling	10	2.90698	0.000404636	ANXA1, COL1A2, ALOX5, MMP2, FSCN1, S1PR1, FN1, TIMP1, FOXO3, HIF1A	231	112	11494	4.44264	0.311716	0.0109847	0.0103182
35	REACTOME_PATHWAY	R-HSA-9824443~Parasitic Infection Pathways	14	4.06977	0.000762663	LYN, WIPF1, PLK2, ADCY4, ARPC5, GNG11, GNAI2, GNG2, CASP1, GNB4, PLCG2, MYH9, FYN, CARD16	231	231	11494	3.01561	0.505499	0.0195538	0.0183675
36	REACTOME_PATHWAY	R-HSA-9658195~Leishmania infection	14	4.06977	0.000762663	LYN, WIPF1, PLK2, ADCY4, ARPC5, GNG11, GNAI2, GNG2, CASP1, GNB4, PLCG2, MYH9, FYN, CARD16	231	231	11494	3.01561	0.505499	0.0195538	0.0183675
37	REACTOME_PATHWAY	R-HSA-1266738~Developmental Biology	47	13.6628	0.00101243	NRP1, SIX1, CXCR4, CHD3, FOXO3, TUBA1A, EDNRB, MECOM, ABLIM3, AKT3, FYN, MSX1, PTGDS, LYN, MMP2, ITGA1, EBF1, EBF2, MSN, LAMB1, ANK3, ARPC5, RHOC, ACVR2B, FLI1, MOV10, COL3A1, TYROBP, PTPRC, COL4A2, COL5A1, FABP5, COL4A1, COL6A2, COL5A3, COL5A2, COL6A1, PXDN, KIT, TET3, COL6A3, MYH9, SNAI2, TCF4, COL6A6, AGRN, SCN4B	231	1457	11494	1.60508	0.607394	0.0252561	0.0237238
38	REACTOME_PATHWAY	R-HSA-3560782~Diseases associated with glycosaminoglycan metabolism	6	1.74419	0.00142898	VCAN, LUM, OGN, BGN, AGRN, HSPG2	231	42	11494	7.10823	0.732835	0.0347091	0.0326032
39	REACTOME_PATHWAY	R-HSA-977444~GABA B receptor activation	6	1.74419	0.00159103	GNAL, GNG2, ADCY4, GNB4, GNG11, GNAI2	231	43	11494	6.94292	0.770004	0.0367131	0.0344856
40	REACTOME_PATHWAY	R-HSA-991365~Activation of GABAB receptors	6	1.74419	0.00159103	GNAL, GNG2, ADCY4, GNB4, GNG11, GNAI2	231	43	11494	6.94292	0.770004	0.0367131	0.0344856
41	REACTOME_PATHWAY	R-HSA-9634597~GPER1 signaling	6	1.74419	0.0017662	GNG2, ADCY4, GNB4, FN1, GNG11, GNAI2	231	44	11494	6.78512	0.804392	0.039761	0.0373486
42	REACTOME_PATHWAY	R-HSA-373755~Semaphorin interactions	7	2.03488	0.00200771	NRP1, TYROBP, PTPRC, ITGA1, MYH9, FYN, RHOC	231	66	11494	5.27732	0.843543	0.0441218	0.0414448
43	REACTOME_PATHWAY	R-HSA-5663202~Diseases of signal transduction by growth factor receptors and second messengers	20	5.81395	0.00213212	LYN, PDGFRB, TPM4, FBXW7, FZD6, KREMEN1, FN1, MSN, RRBP1, ZC3HAV1, FOXO3, HDAC9, HEYL, MOV10, NEURL1B, KIT, AKT3, KDR, MYH9, FYN	231	458	11494	2.17282	0.86055	0.0457662	0.0429895
44	REACTOME_PATHWAY	R-HSA-388396~GPCR downstream signalling	25	7.26744	0.0022852	RAMP2, ADCY4, CXCR4, GNAI2, EDNRB, GNG2, AKT3, S1PR3, KPNA2, PDE8A, ARHGEF10, ANXA1, ARHGEF15, PDE2A, F2R, FN1, AVPR1A, RHOC, GNG11, GNAL, LPAR6, GNB4, APLNR, ARHGEF2, DGKH	231	641	11494	1.94062	0.878963	0.0472193	0.0443544
45	REACTOME_PATHWAY	R-HSA-372790~Signaling by GPCR	27	7.84884	0.00230213	RAMP2, ADCY4, CXCR4, GNAI2, EDNRB, GNG2, AKT3, S1PR1, S1PR3, KPNA2, PDE8A, ARHGEF10, ANXA1, ARHGEF15, FZD6, PDE2A, F2R, FN1, AVPR1A, RHOC, GNG11, GNAL, LPAR6, GNB4, APLNR, ARHGEF2, DGKH	231	716	11494	1.87633	0.880844	0.0472193	0.0443544
46	REACTOME_PATHWAY	R-HSA-9664433~Leishmania parasite growth and survival	10	2.90698	0.00253145	LYN, GNG2, PLK2, ADCY4, GNB4, PLCG2, MYH9, FYN, GNG11, GNAI2	231	145	11494	3.43156	0.903624	0.0497134	0.0466972
47	REACTOME_PATHWAY	R-HSA-9662851~Anti-inflammatory response favouring Leishmania parasite infection	10	2.90698	0.00253145	LYN, GNG2, PLK2, ADCY4, GNB4, PLCG2, MYH9, FYN, GNG11, GNAI2	231	145	11494	3.43156	0.903624	0.0497134	0.0466972

## Sheet: Hub Gene
MCC	MCODE	Hub Gene
COL1A1	COL5A2	COL3A1
COL1A2	COL3A1	BGN
COL4A1	LAMB1	COL1A1
COL5A1	COL15A1	COL1A2
BGN	HSPG2	COL5A1
COL3A1	BGN	COL6A1
COL6A1	ADAMTS2	COL6A3
FN1	SPARC	LUM
COL6A3	LOXL1	COL4A1
LUM	SERPINH1	FN1
	NID1
	COL18A1
	NID2
	COL1A1
	COL1A2
	ELN
	COL5A1
	PCOLCE
	COL6A1
	COL6A3
	COL5A3
	COL4A2
	MMP2
	LUM
	PDGFRB
	TIMP1
	COL4A1
	COL6A2
	FN1
	COL16A1
	LOX
	LAMA4

## Sheet: BP 2
	Category	Term	Count	%	PValue	Genes	List Total	Pop Hits	Pop Total	Fold Enrichment	Bonferroni	Benjamini	FDR
	GOTERM_BP_DIRECT	GO:0030199~collagen fibril organization	6	60	4.772e-11	COL1A1, COL3A1, COL1A2, COL5A1, LUM, COL6A1	10	66	19478	177.073	8.68505e-09	8.68505e-09	7.77837e-09
	GOTERM_BP_DIRECT	GO:0071230~cellular response to amino acid stimulus	5	50	1.3189e-08	COL1A1, COL3A1, COL1A2, COL4A1, COL6A1	10	64	19478	152.172	2.40039e-06	1.2002e-06	1.0749e-06
	GOTERM_BP_DIRECT	GO:0030198~extracellular matrix organization	4	40	4.74316e-05	COL1A1, COL3A1, COL1A2, COL4A1	10	164	19478	47.5073	0.00859561	0.00217376	0.00194683
	GOTERM_BP_DIRECT	GO:0071711~basement membrane organization	3	30	4.7775e-05	COL3A1, COL4A1, COL6A1	10	23	19478	254.061	0.00865757	0.00217376	0.00194683
	GOTERM_BP_DIRECT	GO:0007155~cell adhesion	5	50	7.53903e-05	COL1A1, COL5A1, COL6A1, FN1, COL6A3	10	559	19478	17.4222	0.0136278	0.00274421	0.00245773
	GOTERM_BP_DIRECT	GO:0043588~skin development	3	30	0.000154177	COL1A1, COL3A1, COL5A1	10	41	19478	142.522	0.0276723	0.00467671	0.00418848
	GOTERM_BP_DIRECT	GO:0001568~blood vessel development	3	30	0.000202959	COL1A1, COL1A2, COL5A1	10	47	19478	124.328	0.0362682	0.00527692	0.00472604

## Sheet: CC 2
	Category	Term	Count	%	PValue	Genes	List Total	Pop Hits	Pop Total	Fold Enrichment	Bonferroni	Benjamini	FDR
	GOTERM_CC_DIRECT	GO:0062023~collagen-containing extracellular matrix	10	100	2.44243e-16	COL1A1, COL3A1, COL1A2, COL5A1, COL4A1, LUM, COL6A1, BGN, FN1, COL6A3	10	387	20795	53.7339	7.99361e-15	8.79274e-15	6.59456e-15
	GOTERM_CC_DIRECT	GO:0005581~collagen trimer	7	70	9.95945e-13	COL1A1, COL3A1, COL1A2, COL5A1, COL4A1, COL6A1, COL6A3	10	102	20795	142.711	3.58553e-11	1.7927e-11	1.34453e-11
	GOTERM_CC_DIRECT	GO:0005788~endoplasmic reticulum lumen	8	80	6.42237e-12	COL1A1, COL3A1, COL1A2, COL5A1, COL4A1, COL6A1, FN1, COL6A3	10	318	20795	52.3145	2.31207e-10	7.70685e-11	5.78013e-11
	GOTERM_CC_DIRECT	GO:0005576~extracellular region	10	100	2.57001e-09	COL1A1, COL3A1, COL1A2, COL5A1, COL4A1, LUM, COL6A1, BGN, FN1, COL6A3	10	2313	20795	8.99049	9.25203e-08	2.31301e-08	1.73476e-08
	GOTERM_CC_DIRECT	GO:0005615~extracellular space	9	90	3.44997e-08	COL1A1, COL3A1, COL1A2, COL5A1, COL4A1, LUM, BGN, FN1, COL6A3	10	1867	20795	10.0244	1.24199e-06	2.48398e-07	1.86298e-07
	GOTERM_CC_DIRECT	GO:0005604~basement membrane	4	40	8.09814e-06	COL5A1, COL4A1, COL6A1, FN1	10	97	20795	85.7526	0.000291492	4.85889e-05	3.64416e-05
	GOTERM_CC_DIRECT	GO:0031012~extracellular matrix	4	40	9.74496e-05	LUM, BGN, FN1, COL6A3	10	223	20795	37.3004	0.00350221	0.000501169	0.000375877
	GOTERM_CC_DIRECT	GO:0042383~sarcolemma	3	30	0.000905229	COL6A1, BGN, COL6A3	10	106	20795	58.8538	0.0320773	0.00325882	0.00244412
	GOTERM_CC_DIRECT	GO:0070062~extracellular exosome	6	60	0.00125761	COL1A2, LUM, COL6A1, BGN, FN1, COL6A3	10	2242	20795	5.56512	0.0442918	0.00411583	0.00308687

[truncated: 2 more sheets: MF 2, Reactome 2]
