# Supplementary material for: Integrative bioinformatic analysis identifies an extracellular matrix gene signature linked to muscle adaptation to endurance and resistance training
Source: Physiol Rep. 2026 Apr 16;14(8):e70874. doi: 10.14814/phy2.70874 (PMC13086640; doi:10.14814/phy2.70874)
Supplement: Supplementary file 2 — Data S2. [file PHY2-14-e70874-s002.xlsx]

## Sheet: GSE97084 DEGs
GeneID	Symbol	Description	log2(fold change)	#NAME?
6423	SFRP2	secreted frizzled related protein 2	1.634	3.188
101929215	THBS4-AS1	THBS4 antisense RNA 1	1.602	8.881
7060	THBS4	thrombospondin 4	1.546	10.661
27253	PCDH17	protocadherin 17	1.504	5.87
30812	SOX8	SRY-box transcription factor 8	1.433	2.073
1282	COL4A1	collagen type IV alpha 1 chain	1.422	14.309
56265	CPXM1	carboxypeptidase X, M14 family member 1	1.361	1.54
7070	THY1	Thy-1 cell surface antigen	1.346	6.761
7837	PXDN	peroxidasin	1.305	9.968
105373791	LOC105373791	uncharacterized LOC105373791	1.282	3.286
283431	GAS2L3	growth arrest specific 2 like 3	1.246	2.41
1281	COL3A1	collagen type III alpha 1 chain	1.242	3.389
64926	RASAL3	RAS protein activator like 3	1.242	1.735
7433	VIPR1	vasoactive intestinal peptide receptor 1	1.24	3.916
1910	EDNRB	endothelin receptor type B	1.239	3.993
59283	CACNG8	calcium voltage-gated channel auxiliary subunit gamma 8	1.236	2.313
7293	TNFRSF4	TNF receptor superfamily member 4	1.218	3.806
4017	LOXL2	lysyl oxidase like 2	1.193	5.757
1277	COL1A1	collagen type I alpha 1 chain	1.19	2.529
115908	CTHRC1	collagen triple helix repeat containing 1	1.188	8.811
5317	PKP1	plakophilin 1	1.181	3.942
4015	LOX	lysyl oxidase	1.179	3.338
100500837	MIR3606	microRNA 3606	1.176	3.266
9600	PITPNM1	phosphatidylinositol transfer protein membrane associated 1	1.175	3.732
117	ADCYAP1R1	ADCYAP receptor type I	1.149	6.534
107986762	LOC107986762		1.146	2.673
100874203	COL4A2-AS1	COL4A2 antisense RNA 1	1.144	9.638
8444	DYRK3	dual specificity tyrosine phosphorylation regulated kinase 3	1.144	2.296
1284	COL4A2	collagen type IV alpha 2 chain	1.131	11.476
1903	S1PR3	sphingosine-1-phosphate receptor 3	1.129	3.263
3815	KIT	KIT proto-oncogene, receptor tyrosine kinase	1.122	2.332
6624	FSCN1	fascin actin-bundling protein 1	1.1	4.235
56925	LXN	latexin	1.079	3.505
4481	MSR1	macrophage scavenger receptor 1	1.068	3.461
203447	NRK	Nik related kinase	1.047	2.138
1290	COL5A2	collagen type V alpha 2 chain	1.044	4.492
54440	SASH3	SAM and SH3 domain containing 3	1.032	1.579
5947	RBP1	retinol binding protein 1	1.022	3.351
9435	CHST2	carbohydrate sulfotransferase 2	1.019	4.636
105370792	LOC105370792	uncharacterized LOC105370792	1.019	2.202
84733	CBX2	chromobox 2	1.016	2.829
9507	ADAMTS4	ADAM metallopeptidase with thrombospondin type 1 motif 4	0.994	1.723
107986780	LOC107986780		0.979	1.914
54436	SH3TC1	SH3 domain and tetratricopeptide repeats 1	0.965	2.853
4860	PNP	purine nucleoside phosphorylase	0.962	2.653
6666	SOX12	SRY-box transcription factor 12	0.958	1.306
100129434	LOC100129434	uncharacterized LOC100129434	0.949	2.522
54829	ASPN	asporin	0.947	3.388
8828	NRP2	neuropilin 2	0.946	3.963
1123	CHN1	chimerin 1	0.93	2.613
1289	COL5A1	collagen type V alpha 1 chain	0.929	2.899
633	BGN	biglycan	0.926	2.334
3625	INHBB	inhibin subunit beta B	0.925	3.389
81831	NETO2	neuropilin and tolloid like 2	0.92	4.299
51338	MS4A4A	membrane spanning 4-domains A4A	0.918	2.425
219699	UNC5B	unc-5 netrin receptor B	0.911	2.049
6916	TBXAS1	thromboxane A synthase 1	0.906	1.601
9771	RAPGEF5	Rap guanine nucleotide exchange factor 5	0.893	6.558
79057	PRRG3	proline rich and Gla domain 3	0.885	2.419
4345	CD200	CD200 molecule	0.883	2.71
27233	SULT1C4	sulfotransferase family 1C member 4	0.873	2.477
712	C1QA	complement C1q A chain	0.868	5.58
3481	IGF2	insulin like growth factor 2	0.868	2.555
25837	RAB26	RAB26, member RAS oncogene family	0.865	1.975
10501	SEMA6B	semaphorin 6B	0.865	4.078
26271	FBXO5	F-box protein 5	0.856	1.946
51332	SPTBN5	spectrin beta, non-erythrocytic 5	0.856	2.022
255877	BCL6B	BCL6B transcription repressor	0.851	2.866
723961	INS-IGF2	INS-IGF2 readthrough	0.847	2.488
79047	KCTD15	potassium channel tetramerization domain containing 15	0.847	1.876
57449	PLEKHG5	pleckstrin homology and RhoGEF domain containing G5	0.841	2.294
401494	HACD4	3-hydroxyacyl-CoA dehydratase 4	0.84	2.331
4939	OAS2	2'-5'-oligoadenylate synthetase 2	0.837	2.073
2697	GJA1	gap junction protein alpha 1	0.834	7.712
54809	SAMD9	sterile alpha motif domain containing 9	0.834	3.007
116441	TM4SF18	transmembrane 4 L six family member 18	0.83	5.138
58475	MS4A7	membrane spanning 4-domains A7	0.829	2.073
101927524	LINC02587	long intergenic non-protein coding RNA 2587	0.828	2.658
375387	NRROS	negative regulator of reactive oxygen species	0.826	2.223
101927096	CLMAT3	colorectal liver metastasis associated transcript 3	0.825	6.382
10462	CLEC10A	C-type lectin domain containing 10A	0.825	1.991
2828	GPR4	G protein-coupled receptor 4	0.825	2.361
3269	HRH1	histamine receptor H1	0.825	1.877
283849	EXOC3L1	exocyst complex component 3 like 1	0.817	2.853
7980	TFPI2	tissue factor pathway inhibitor 2	0.813	1.723
81035	COLEC12	collectin subfamily member 12	0.81	3.13
8718	TNFRSF25	TNF receptor superfamily member 25	0.809	1.776
22918	CD93	CD93 molecule	0.806	5.87
51294	PCDH12	protocadherin 12	0.805	4.047
5125	PCSK5	proprotein convertase subtilisin/kexin type 5	0.804	2.7
64283	ARHGEF28	Rho guanine nucleotide exchange factor 28	0.804	1.347
5175	PECAM1	platelet and endothelial cell adhesion molecule 1	0.803	5.088
714	C1QC	complement C1q C chain	0.799	1.867
221981	THSD7A	thrombospondin type 1 domain containing 7A	0.796	1.919
10446	LRRN2	leucine rich repeat neuronal 2	0.794	1.864
23208	SYT11	synaptotagmin 11	0.794	5.087
8832	CD84	CD84 molecule	0.791	1.902
2122	MECOM	MDS1 and EVI1 complex locus	0.791	4.609
57480	PLEKHG1	pleckstrin homology and RhoGEF domain containing G1	0.791	2.86
8831	SYNGAP1	synaptic Ras GTPase activating protein 1	0.79	4.299
114902	C1QTNF5	C1q and TNF related 5	0.788	2.481
83552	MFRP	membrane frizzled-related protein	0.788	2.481
9537	TP53I11	tumor protein p53 inducible protein 11	0.787	4.609
11309	SLCO2B1	solute carrier organic anion transporter family member 2B1	0.785	3.01
639	PRDM1	PR/SET domain 1	0.783	1.738
2149	F2R	coagulation factor II thrombin receptor	0.782	3.03
6678	SPARC	secreted protein acidic and cysteine rich	0.781	5.72
3903	LAIR1	leukocyte associated immunoglobulin like receptor 1	0.78	1.767
150771	ITPRIPL1	ITPRIP like 1	0.778	1.35
146894	CD300LG	CD300 molecule like family member g	0.777	1.733
10990	LILRB5	leukocyte immunoglobulin like receptor B5	0.777	1.618
51225	ABI3	ABI family member 3	0.775	1.645
4886	NPY1R	neuropeptide Y receptor Y1	0.769	2.073
105369388	LOC105369388	uncharacterized LOC105369388	0.769	1.422
3910	LAMA4	laminin subunit alpha 4	0.765	5.087
440073	IQSEC3	IQ motif and Sec7 domain ArfGEF 3	0.762	2.317
2205	FCER1A	Fc epsilon receptor Ia	0.761	1.54
1021	CDK6	cyclin dependent kinase 6	0.757	4.226
2006	ELN	elastin	0.757	2.153
256435	ST6GALNAC3	ST6 N-acetylgalactosaminide alpha-2,6-sialyltransferase 3	0.757	1.347
55803	ADAP2	ArfGAP with dual PH domains 2	0.75	1.845
105369340	PPP1R14B-AS1	PPP1R14B antisense RNA 1	0.75	2.432
11245	GPR176	G protein-coupled receptor 176	0.745	1.45
22846	VASH1	vasohibin 1	0.745	5.144
3563	IL3RA	interleukin 3 receptor subunit alpha	0.741	2.853
26153	KIF26A	kinesin family member 26A	0.741	2.618
767	CA8	carbonic anhydrase 8	0.74	2.614
2124	EVI2B	ecotropic viral integration site 2B	0.739	1.821
23231	SEL1L3	SEL1L family member 3	0.738	4.609
135228	CD109	CD109 molecule	0.737	5.603
6915	TBXA2R	thromboxane A2 receptor	0.737	1.462
105369592	IQSEC3-AS1	IQSEC3 antisense RNA 1	0.733	2.845
64231	MS4A6A	membrane spanning 4-domains A6A	0.733	2.244
6591	SNAI2	snail family transcriptional repressor 2	0.73	2.844
963	CD53	CD53 molecule	0.729	1.84
107985942	CLASP1-AS1	CLASP1 antisense RNA 1	0.729	1.504
871	SERPINH1	serpin family H member 1	0.728	3.054
57101	ANO2	anoctamin 2	0.727	1.398
3078	CFHR1	complement factor H related 1	0.725	1.428
22795	NID2	nidogen 2	0.724	3.741
4360	MRC1	mannose receptor C-type 1	0.723	1.585
404201	WDFY3-AS2	WDFY3 antisense RNA 2	0.721	3.395
124359	CDYL2	chromodomain Y like 2	0.718	1.617
29941	PKN3	protein kinase N3	0.717	2.844
7122	CLDN5	claudin 5	0.716	2.929
348013	TMEM255B	transmembrane protein 255B	0.715	1.848
54567	DLL4	delta like canonical Notch ligand 4	0.713	2.982
54739	XAF1	XIAP associated factor 1	0.713	1.616
11173	ADAMTS7	ADAM metallopeptidase with thrombospondin type 1 motif 7	0.708	1.609
375790	AGRN	agrin	0.708	2.895
1278	COL1A2	collagen type I alpha 2 chain	0.707	2.35
79630	C1orf54	chromosome 1 open reading frame 54	0.706	2.057
30844	EHD4	EH domain containing 4	0.706	2.79
7852	CXCR4	C-X-C motif chemokine receptor 4	0.703	1.975
3937	LCP2	lymphocyte cytosolic protein 2	0.7	2.249
219972	MPEG1	macrophage expressed 1	0.699	2.853
339829	CCDC39	coiled-coil domain containing 39	0.697	1.395
4232	MEST	mesoderm specific transcript	0.697	2.766
65108	MARCKSL1	MARCKS like 1	0.696	2.629
27128	CYTH4	cytohesin 4	0.694	1.738
5228	PGF	placental growth factor	0.691	2.212
1728	NQO1	NAD(P)H quinone dehydrogenase 1	0.684	2.181
5168	ENPP2	ectonucleotide pyrophosphatase/phosphodiesterase 2	0.68	2.287
4881	NPR1	natriuretic peptide receptor 1	0.679	1.732
55790	CSGALNACT1	chondroitin sulfate N-acetylgalactosaminyltransferase 1	0.676	3.062
9168	TMSB10	thymosin beta 10	0.676	5.321
5294	PIK3CG	phosphatidylinositol-4,5-bisphosphate 3-kinase catalytic subunit gamma	0.675	1.867
24139	EML2	EMAP like 2	0.673	1.841
1842	ECM2	extracellular matrix protein 2	0.672	2.065
3587	IL10RA	interleukin 10 receptor subunit alpha	0.672	1.628
81792	ADAMTS12	ADAM metallopeptidase with thrombospondin type 1 motif 12	0.671	2.425
51267	CLEC1A	C-type lectin domain family 1 member A	0.665	1.952
2167	FABP4	fatty acid binding protein 4	0.665	2.16
3429	IFI27	interferon alpha inducible protein 27	0.661	2.519
10052	GJC1	gap junction protein gamma 1	0.66	6.254
65249	ZSWIM4	zinc finger SWIM-type containing 4	0.66	1.646
784	CACNB3	calcium voltage-gated channel auxiliary subunit beta 3	0.659	1.416
170689	ADAMTS15	ADAM metallopeptidase with thrombospondin type 1 motif 15	0.656	1.754
4855	NOTCH4	notch receptor 4	0.656	2.096
91107	TRIM47	tripartite motif containing 47	0.656	3.015
64072	CDH23	cadherin related 23	0.653	1.718
90139	TSPAN18	tetraspanin 18	0.653	3.235
259236	TMIE	transmembrane inner ear	0.653	1.991
80727	TTYH3	tweety family member 3	0.651	2.296
440193	CCDC88C	coiled-coil domain containing 88C	0.647	1.765
8323	FZD6	frizzled class receptor 6	0.647	3.912
9899	SV2B	synaptic vesicle glycoprotein 2B	0.645	3.271
93664	CADPS2	calcium dependent secretion activator 2	0.644	2.829
1003	CDH5	cadherin 5	0.641	2.853
10763	NES	nestin	0.641	2.493
7075	TIE1	tyrosine kinase with immunoglobulin like and EGF like domains 1	0.639	1.868
145407	ARMH4	armadillo like helical domain containing 4	0.638	1.654
64856	VWA1	von Willebrand factor A domain containing 1	0.638	2.138
9540	TP53I3	tumor protein p53 inducible protein 3	0.637	1.835
9844	ELMO1	engulfment and cell motility 1	0.636	2.166
5097	PCDH1	protocadherin 1	0.635	2.938
23166	STAB1	stabilin 1	0.635	2.45
55106	SLFN12	schlafen family member 12	0.634	1.74
81848	SPRY4	sprouty RTK signaling antagonist 4	0.632	2.76
340156	MYLK4	myosin light chain kinase family member 4	0.631	1.474
4615	MYD88	MYD88 innate immune signal transduction adaptor	0.629	3.007
3059	HCLS1	hematopoietic cell-specific Lyn substrate 1	0.628	2.27
1436	CSF1R	colony stimulating factor 1 receptor	0.625	1.534
201176	ARHGAP27	Rho GTPase activating protein 27	0.625	2.138
4811	NID1	nidogen 1	0.624	3.257
3965	LGALS9	galectin 9	0.623	2.332
8534	CHST1	carbohydrate sulfotransferase 1	0.622	1.378
1687	GSDME	gasdermin E	0.622	1.525
4223	MEOX2	mesenchyme homeobox 2	0.622	3.389
441478	NRARP	NOTCH regulated ankyrin repeat protein	0.621	1.933
54972	TMEM132A	transmembrane protein 132A	0.621	2.073
187	APLNR	apelin receptor	0.617	2.118
3791	KDR	kinase insert domain receptor	0.617	1.737
4057	LTF	lactotransferrin	0.617	1.81
2212	FCGR2A	Fc gamma receptor IIa	0.616	1.723
64857	PLEKHG2	pleckstrin homology and RhoGEF domain containing G2	0.616	2.492
4846	NOS3	nitric oxide synthase 3	0.614	1.537
5872	RAB13	RAB13, member RAS oncogene family	0.612	3.029
4162	MCAM	melanoma cell adhesion molecule	0.611	2.589
127281	PRXL2B	peroxiredoxin like 2B	0.611	1.598
128553	TSHZ2	teashirt zinc finger homeobox 2	0.61	2.783
7040	TGFB1	transforming growth factor beta 1	0.61	2.002
50509	COL5A3	collagen type V alpha 3 chain	0.609	3.286
27242	TNFRSF21	TNF receptor superfamily member 21	0.609	3.388
84166	NLRC5	NLR family CARD domain containing 5	0.608	1.899
2113	ETS1	ETS proto-oncogene 1, transcription factor	0.606	3.407
4067	LYN	LYN proto-oncogene, Src family tyrosine kinase	0.604	2.488
861	RUNX1	RUNX family transcription factor 1	0.602	1.464
4430	MYO1B	myosin IB	0.601	4.226
5777	PTPN6	protein tyrosine phosphatase non-receptor type 6	0.598	1.361
1793	DOCK1	dedicator of cytokinesis 1	0.596	4.289
2791	GNG11	G protein subunit gamma 11	0.595	3.942
1302	COL11A2	collagen type XI alpha 2 chain	0.594	1.306
9535	GMFG	glia maturation factor gamma	0.591	1.547
57608	JCAD	junctional cadherin 5 associated	0.591	3.467
3912	LAMB1	laminin subunit beta 1	0.591	1.914
60436	TGIF2	TGFB induced factor homeobox 2	0.591	1.767
843	CASP10	caspase 10	0.59	2.023
2246	FGF1	fibroblast growth factor 1	0.589	2.513
7851	MALL	mal, T cell differentiation protein like	0.588	1.718
51393	TRPV2	transient receptor potential cation channel subfamily V member 2	0.588	2.249
2152	F3	coagulation factor III, tissue factor	0.587	1.709
126282	TNFAIP8L1	TNF alpha induced protein 8 like 1	0.585	3.171
595	CCND1	cyclin D1	0.583	2.751
4053	LTBP2	latent transforming growth factor beta binding protein 2	0.583	2.87
7991	TUSC3	tumor suppressor candidate 3	0.583	1.431
7171	TPM4	tropomyosin 4	0.582	3.288
2004	ELK3	ETS transcription factor ELK3	0.58	2.835
837	CASP4	caspase 4	0.579	3.03
2537	IFI6	interferon alpha inducible protein 6	0.579	1.41
23129	PLXND1	plexin D1	0.579	2.402
64123	ADGRL4	adhesion G protein-coupled receptor L4	0.578	2.873
54538	ROBO4	roundabout guidance receptor 4	0.577	2.209
23266	ADGRL2	adhesion G protein-coupled receptor L2	0.576	2.269
25825	BACE2	beta-secretase 2	0.574	5.127
26207	PITPNC1	phosphatidylinositol transfer protein cytoplasmic 1	0.574	1.609
30846	EHD2	EH domain containing 2	0.573	2.736
220441	RNF152	ring finger protein 152	0.572	2.233
8526	DGKE	diacylglycerol kinase epsilon	0.569	1.661
26051	PPP1R16B	protein phosphatase 1 regulatory subunit 16B	0.568	3.993
54941	RNF125	ring finger protein 125	0.568	1.645
387700	SLC16A12	solute carrier family 16 member 12	0.568	1.431
23158	TBC1D9	TBC1 domain family member 9	0.568	1.709
2331	FMOD	fibromodulin	0.567	1.411
10769	PLK2	polo like kinase 2	0.567	1.779
4222	MEOX1	mesenchyme homeobox 1	0.564	1.341
3428	IFI16	interferon gamma inducible protein 16	0.561	2.784
6948	TCN2	transcobalamin 2	0.56	1.751
147463	ANKRD29	ankyrin repeat domain 29	0.559	1.386
130132	RFTN2	raftlin family member 2	0.558	1.665
92340	PRR29	proline rich 29	0.557	2.032
57572	DOCK6	dedicator of cytokinesis 6	0.555	2.066
9828	ARHGEF17	Rho guanine nucleotide exchange factor 17	0.555	4.422
84701	COX4I2	cytochrome c oxidase subunit 4I2	0.554	1.93
81575	APOLD1	apolipoprotein L domain containing 1	0.55	2.684
80243	PREX2	phosphatidylinositol-3,4,5-trisphosphate dependent Rac exchange factor 2	0.55	2.873
56920	SEMA3G	semaphorin 3G	0.546	1.731
56271	BEX4	brain expressed X-linked 4	0.545	1.991
3339	HSPG2	heparan sulfate proteoglycan 2	0.544	2.006
283229	CRACR2B	calcium release activated channel regulator 2B	0.542	1.537
144402	CPNE8	copine 8	0.542	1.373
2313	FLI1	Fli-1 proto-oncogene, ETS transcription factor	0.542	2.418
56892	TCIM	transcriptional and immune response regulator	0.542	1.303
1636	ACE	angiotensin I converting enzyme	0.54	1.745
64084	CLSTN2	calsyntenin 2	0.54	1.576
25890	ABI3BP	ABI family member 3 binding protein	0.538	2.479
4254	KITLG	KIT ligand	0.538	2.356
5791	PTPRE	protein tyrosine phosphatase receptor type E	0.538	1.326
1513	CTSK	cathepsin K	0.537	1.806
54863	TOR4A	torsin family 4 member A	0.536	1.476
79987	SVEP1	sushi, von Willebrand factor type A, EGF and pentraxin domain containing 1	0.535	1.867
100130776	AGAP2-AS1	AGAP2 antisense RNA 1	0.531	1.584
401944	LDLRAD2	low density lipoprotein receptor class A domain containing 2	0.53	2.853
23263	MCF2L	MCF.2 cell line derived transforming sequence like	0.53	1.582
4485	MST1	macrophage stimulating 1	0.529	1.312
93109	TMEM44	transmembrane protein 44	0.529	1.323
641700	ECSCR	endothelial cell surface expressed chemotaxis and apoptosis regulator	0.528	2.487
2534	FYN	FYN proto-oncogene, Src family tyrosine kinase	0.528	3.245
3672	ITGA1	integrin subunit alpha 1	0.527	2.629
80177	MYCT1	MYC target 1	0.527	3.818
2078	ERG	ETS transcription factor ERG	0.526	1.836
11178	LZTS1	leucine zipper tumor suppressor 1	0.526	1.426
57460	PPM1H	protein phosphatase, Mg2+/Mn2+ dependent 1H	0.526	1.624
7114	TMSB4X	thymosin beta 4 X-linked	0.524	3.395
79625	NDNF	neuron derived neurotrophic factor	0.522	1.838
9780	PIEZO1	piezo type mechanosensitive ion channel component 1	0.521	2.394
2701	GJA4	gap junction protein alpha 4	0.52	2.252
6793	STK10	serine/threonine kinase 10	0.52	2.367
1192	CLIC1	chloride intracellular channel 1	0.518	2.419
5159	PDGFRB	platelet derived growth factor receptor beta	0.518	4.299
857	CAV1	caveolin 1	0.517	2.639
90952	ESAM	endothelial cell adhesion molecule	0.517	2.831
4323	MMP14	matrix metallopeptidase 14	0.517	1.984
3655	ITGA6	integrin subunit alpha 6	0.515	2.737
57514	ARHGAP31	Rho GTPase activating protein 31	0.515	2.317
1306	COL15A1	collagen type XV alpha 1 chain	0.514	1.732
2171	FABP5	fatty acid binding protein 5	0.514	3.119
116835	HSPA12B	heat shock protein family A (Hsp70) member 12B	0.514	2.24
4324	MMP15	matrix metallopeptidase 15	0.512	2.388
26508	HEYL	hes related family bHLH transcription factor with YRPW motif like	0.511	1.751
23179	RGL1	ral guanine nucleotide dissociation stimulator like 1	0.511	1.788
79742	DIPK2B	divergent protein kinase domain 2B	0.51	1.306
83595	SOX7	SRY-box transcription factor 7	0.51	2.066
6549	SLC9A2	solute carrier family 9 member A2	0.509	2.191
867	CBL	Cbl proto-oncogene	0.508	2.057
8642	DCHS1	dachsous cadherin-related 1	0.508	2.475
2050	EPHB4	EPH receptor B4	0.508	1.516
160851	DGKH	diacylglycerol kinase eta	0.506	2.904
81855	SFXN3	sideroflexin 3	0.506	2.249
100131187	TSTD1	thiosulfate sulfurtransferase like domain containing 1	0.504	1.789
84230	LRRC8C	leucine rich repeat containing 8 VRAC subunit C	0.503	2.571
64411	ARAP3	ArfGAP with RhoGAP domain, ankyrin repeat and PH domain 3	0.502	1.51
202	CRYBG1	crystallin beta-gamma domain containing 1	0.502	1.686
6376	CX3CL1	C-X3-C motif chemokine ligand 1	0.502	1.83
3678	ITGA5	integrin subunit alpha 5	0.502	2.804
116986	AGAP2	ArfGAP with GTPase domain, ankyrin repeat and PH domain 2	0.501	2.603
7456	WIPF1	WAS/WASL interacting protein family member 1	0.5	2.707
131377	KLHL40	kelch like family member 40	-0.501	1.955
1718	DHCR24	24-dehydrocholesterol reductase	-0.508	1.303
101930114	HSD11B1-AS1	HSD11B1 antisense RNA 1	-0.523	1.593
27295	PDLIM3	PDZ and LIM domain 3	-0.524	4.299
345895	RSPH4A	radial spoke head component 4A	-0.533	1.459
25802	LMOD1	leiomodin 1	-0.547	1.371
105370205	LOC105370205	uncharacterized LOC105370205	-0.59	1.446
80086	TUBA4B	tubulin alpha 4b	-0.598	1.328
7277	TUBA4A	tubulin alpha 4a	-0.599	2.635
378884	NHLRC1	NHL repeat containing E3 ubiquitin protein ligase 1	-0.606	2.774
23767	FLRT3	fibronectin leucine rich transmembrane protein 3	-0.633	1.571
6581	SLC22A3	solute carrier family 22 member 3	-0.643	1.42
5935	RBM3	RNA binding motif protein 3	-0.652	1.334
3489	IGFBP6	insulin like growth factor binding protein 6	-0.653	1.712
3026	HABP2	hyaluronan binding protein 2	-0.659	2.79
56911	MAP3K7CL	MAP3K7 C-terminal like	-0.663	2.073
4892	NRAP	nebulin related anchoring protein	-0.673	2.307
5142	PDE4B	phosphodiesterase 4B	-0.686	1.512
100033416	SNORD116-4	small nucleolar RNA, C/D box 116-4	-0.783	1.304
100506965	PWAR6	Prader Willi/Angelman region RNA 6	-0.796	1.804
10117	ENAM	enamelin	-0.805	2.744
2668	GDNF	glial cell derived neurotrophic factor	-0.842	1.675
107986196	LOC107986196	uncharacterized LOC107986196	-0.844	1.379
3290	HSD11B1	hydroxysteroid 11-beta dehydrogenase 1	-0.927	2.561
729085	GASK1A	golgi associated kinase 1A	-0.938	2.05
107984387	LOC107984387		-0.97	1.754
348980	HCN1	hyperpolarization activated cyclic nucleotide gated potassium channel 1	-1.098	2.561
4619	MYH1	myosin heavy chain 1	-1.164	1.901
339240	KRT17P5	keratin 17 pseudogene 5	-1.219	1.648
26074	CFAP61	cilia and flagella associated protein 61	-1.259	1.562
100996294	LOC100996294	uncharacterized LOC100996294	-1.356	1.991
3929	LBP	lipopolysaccharide binding protein	-1.505	1.512
7780	SLC30A2	solute carrier family 30 member 2	-1.627	4.422

## Sheet: GSE155959 DEGs
Gene Symbol	log2.fold.change.	X.log10.Pvalue.
MXRA5	2.116	4.068
PRUNE2	2.022	4.129
PRUNE2	1.957	3.979
PRUNE2	1.931	3.982
PRUNE2	1.908	3.872
COL3A1	1.907	4.66
PRUNE2	1.903	3.996
ELN	1.868	5.331
COL1A2	1.832	4.691
LUM	1.828	3.777
PRUNE2	1.82	3.998
CHRNA1	1.811	4.418
CHRNA1	1.801	4.384
LOX	1.749	5.632
NA	1.746	4.89
COL1A1	1.706	5.308
ASPN	1.699	4.363
DCLK1	1.699	3.758
ASPN	1.686	4.078
THY1	1.686	4.376
CTSK	1.66	3.733
CHRNA1	1.658	4.393
CHRNA1	1.645	3.842
COL5A1	1.635	5.063
NA	1.579	3.526
NA	1.576	4.724
PLTP	1.567	5.064
MGAT4A	1.544	3.726
NA	1.486	4.412
CHRNA1	1.471	3.861
THBS4	1.439	3.529
CD68	1.421	3.248
THBS4	1.415	3.525
PLTP	1.405	6.112
IGFBP3	1.403	5.171
ABI3BP	1.378	3.734
PLTP	1.363	5.963
RUBCNL	1.354	3.566
COL5A2	1.338	4.809
PLTP	1.323	6.618
C2	1.314	3.347
OGN	1.3	3.352
COL5A2	1.299	4.32
COL14A1	1.281	3.483
LOXL2	1.257	3.196
NA	1.249	5.325
ELN	1.214	4.676
ELN	1.202	4.56
ELN	1.202	4.545
SFRP4	1.2	3.235
IGFBP3	1.188	5.734
ELN	1.182	4.527
ELN	1.179	4.56
SRPX	1.161	3.724
MMP2	1.154	3.655
SRPX	1.154	4.128
ELN	1.153	4.526
NES	1.146	3.081
SRPX	1.141	3.569
IGFBP3	1.132	5.122
SRPX	1.092	3.857
ELN	1.089	4.846
UCP2	1.079	4.243
ELN	1.077	4.688
COL6A1	1.075	3.554
ELN	1.074	4.66
VCAN	1.073	3.624
FSTL1	1.059	3.567
FSTL1	1.057	3.36
TGFB3	1.054	3.22
ELN	1.052	4.643
NA	1.051	4.546
ELN	1.049	4.522
MS4A6A	1.047	3.16
FSTL1	1.041	3.654
COL14A1	1.041	3.247
COL6A3	1.026	3.706
COL6A3	1.026	3.706
MEST	1.022	3.717
RAB31	1.009	4.199
CYBB	1.007	3.085
OLFML2B	1.004	3.272
HTRA1	0.996	5.147
RAB31	0.995	3.613
MS4A4A	0.992	4.267
COL6A1	0.99	4.795
COL4A2	0.987	4.026
MS4A7	0.985	3.494
MMP2	0.976	3.264
AEBP1	0.969	3.373
HTRA1	0.968	4.94
BGN	0.962	3.51
UCP2	0.961	4.372
FAT1	0.954	3.732
MEST	0.952	3.546
MEST	0.952	3.546
MEST	0.952	3.546
ABI3BP	0.948	3.335
COL6A3	0.94	3.402
MSR1	0.939	3.685
ECM2	0.937	5.813
PPIB	0.933	3.755
ECM2	0.927	5.331
EFEMP1	0.913	3.275
MYADM	0.911	3.25
NA	0.903	4.322
COL6A3	0.902	3.758
MS4A7	0.9	3.961
RAB31	0.899	3.683
DAB2	0.894	3.394
DAB2	0.893	3.275
MS4A7	0.883	3.536
LAMA4	0.881	4.979
LAMA4	0.875	4.836
PXDN	0.858	4.643
VASH2	0.857	3.41
DAB2	0.857	3.343
LAMA4	0.855	5.083
DAB2	0.85	3.262
DAB2	0.85	3.225
LGMN	0.849	4.158
FAP	0.848	4.039
MS4A7	0.847	3.49
TANC2	0.84	4.41
SAT1	0.828	4.313
NA	0.826	3.372
MS4A4A	0.825	4.116
MYOF	0.823	3.066
VCAN	0.822	3.506
DCLK1	0.82	3.408
THY1	0.819	3.476
C1S	0.818	3.611
C1S	0.818	3.611
MMP2	0.817	3.085
FAP	0.816	3.145
COL4A1	0.815	4.176
ARSD	0.815	3.64
LAMA4	0.81	3.607
CYP7B1	0.802	3.114
EPB41L3	0.801	3.139
LRRC17	0.8	4.246
BCAT1	0.8	3.482
ALDH1L2	0.799	3.716
SERPINH1	0.797	3.889
C1S	0.795	3.34
MEGF10	0.795	5.1
LGMN	0.793	3.696
VCAN	0.789	3.204
FAT1	0.789	4.288
C1S	0.787	4.218
TMEM176A	0.785	3.387
FBLN5	0.785	3.434
ANGPTL2	0.776	3.282
LGALS3BP	0.776	3.895
VCAN	0.769	3.4
VASH2	0.767	3.26
SERPINH1	0.765	3.912
SERPINH1	0.763	3.932
EML3	0.763	3.66
S100A13	0.762	4.833
NA	0.762	4.833
S100A13	0.762	4.833
S100A13	0.762	4.833
S100A13	0.762	4.833
RUBCNL	0.758	3.636
DACT1	0.758	3.829
TANC2	0.758	3.906
ANGPTL2	0.757	3.398
BCAT1	0.757	3.135
SERPINH1	0.756	3.897
SERF2	0.75	3.995
SERF2	0.75	3.995
SERF2	0.75	3.995
VMP1	0.749	3.193
RUBCNL	0.749	3.351
MATN2	0.747	3.113
LGMN	0.745	3.457
LBH	0.742	3.217
LGMN	0.739	3.575
NID1	0.737	3.45
TYROBP	0.735	3.049
MEGF10	0.73	4.918
LGMN	0.73	3.803
NID1	0.729	3.223
AEBP1	0.725	3.775
LGMN	0.725	3.112
DPT	0.721	3.836
LHFPL2	0.718	4.081
MYADM	0.718	3.369
SERPINH1	0.718	3.744
LTBP2	0.717	3.452
GRN	0.717	3.834
PTGFRN	0.716	3.228
SLCO2B1	0.716	4.182
MYADM	0.713	3.435
MYADM	0.709	3.224
LGALS3BP	0.706	3.752
VCAM1	0.703	3.316
ZNF615	0.702	3.518
C1QTNF3	0.7	3.09
CBR1	0.7	3.33
GPX8	0.697	3.185
EML3	0.696	3.883
MYADM	0.696	3.125
EML3	0.696	3.883
LGMN	0.696	3.057
TMSB10	0.693	3.295
CNN3	0.687	3.411
MXRA8	0.687	4.079
MS4A4A	0.684	4.513
LAMA4	0.679	4.453
SLFN12	0.677	3.279
FRMD6	0.673	3.646
CD53	0.672	3.15
WWTR1	0.671	3.249
CNN3	0.669	3.776
CNN3	0.667	3.442
GPX8	0.665	3.064
WWTR1	0.664	4.107
IGFBP4	0.662	4.375
RUBCNL	0.661	3.299
SULF1	0.66	3.155
LGALS3BP	0.659	3.783
TCL1B	0.658	4.272
JAM3	0.657	5.019
SPARC	0.656	3.927
SAT1	0.656	4.509
TRIQK	0.656	4.578
ERRFI1	0.655	3.583
WWTR1	0.655	3.983
TTLL3	0.655	5.371
SEC24D	0.652	3.368
NA	0.652	3.143
RUBCNL	0.651	3.057
EFEMP2	0.651	4.207
CBR1	0.648	3.587
SAT1	0.647	3.806
SNAI2	0.647	3.461
SHISA5	0.645	4.836
PLXND1	0.645	3.563
DCLK1	0.637	4.12
ADPGK	0.635	3.744
ADAMTS2	0.634	3.63
TSTD1	0.629	4.405
DCLK1	0.627	3.912
SIGLEC1	0.626	3.316
DACT1	0.625	3.656
LHFPL2	0.624	3.508
PECAM1	0.624	3.953
STAMBPL1	0.622	3.32
THY1	0.621	4.043
EFEMP2	0.619	3.837
HACD4	0.618	4.931
TMEM119	0.617	4.31
CDH11	0.616	3.451
KALRN	0.616	4.903
ARPC1B	0.616	3.269
RGL1	0.615	3.314
CD81	0.614	3.579
HIVEP1	0.614	3.679
DCLK1	0.613	3.957
MYO1D	0.606	4.205
MAP4K4	0.603	3.698
RUBCNL	0.603	3.347
XAF1	0.601	3.082
RABGAP1L	0.597	4.752
SLCO2B1	0.596	3.538
NA	0.593	3.092
TSTD1	0.593	3.394
SERPING1	0.593	3.205
IQGAP2	0.589	3.265
NLGN4Y	0.589	3.829
TTLL3	0.589	4.555
MXRA8	0.589	3.897
FRMD6	0.588	3.793
SH3BP4	0.588	4.478
PPT2-EGFL8	0.588	3.707
FBLN5	0.587	3.39
PLXDC1	0.586	3.413
RUBCNL	0.583	3.042
TTLL3	0.583	3.773
SEC24D	0.583	3.267
PODN	0.581	3.371
IQGAP2	0.581	3.537
OS9	0.581	3.549
GALNT10	0.579	3.857
TTLL3	0.578	3.431
GLMP	0.578	4.793
LGALS3BP	0.578	3.263
PNMA1	0.577	3.175
CKAP4	0.576	4.807
PODN	0.576	3.306
PODN	0.576	3.485
ARRB2	0.574	3.074
TGFBI	0.571	3.171
FYB1	0.568	3.319
NABP1	0.567	3.356
RABGAP1L	0.567	4.269
RABGAP1L	0.567	4.269
TGFBI	0.567	3.173
MXRA8	0.566	3.869
PODN	0.561	3.369
CLIC4	0.56	3.33
ARL6IP1	0.56	3.688
PALM2AKAP2	0.559	4.237
CDH11	0.557	4.108
SCRN1	0.556	4.514
CDK6	0.555	3.79
ARL15	0.55	3.223
LGALS3BP	0.549	3.044
ID2	0.548	3.22
WIPF1	0.546	3.161
VAT1	0.544	3.337
NA	0.543	3.954
NA	0.542	3.625
FAP	0.541	3.264
PGD	0.54	3.101
RAP2B	0.54	3.766
MYO1B	0.539	4.856
FRMD6	0.539	3.843
	0.538	3.07
ALDH7A1	0.537	3.365
NABP1	0.534	3.36
CACNB4	0.533	3.311
ARFGEF1	0.532	3.39
FRMD6	0.531	3.827
TGFB1I1	0.528	3.452
MYO1B	0.527	3.656
FRMD6	0.526	3.782
NA	0.525	4.18
TCTA	0.524	4.604
NA	0.524	3.245
MPZL1	0.523	3.279
AKR1B1	0.521	3.39
MXRA8	0.52	3.814
MYO1B	0.52	4.166
DOCK1	0.519	4.554
MYL6	0.519	3.304
COPG2	0.519	3.733
MYL6	0.519	3.304
MYL6	0.519	3.304
MYL6	0.519	3.304
CLIP3	0.518	3.242
CXCR4	0.518	3.777
ENPP2	0.517	4.285
ALDH7A1	0.516	3.189
FAM117A	0.514	3.855
WSB1	0.514	3.765
PON2	0.512	3.893
ARL4C	0.509	3.404
PALS2	0.509	3.313
ARHGDIB	0.506	3.399
LZTR1	0.506	6.321
TRAF5	0.504	4.553
DMXL2	0.503	3.354
ADGRL2	0.503	4.704
IQCC	-0.502	3.548
SUGT1	-0.509	4.767
NECTIN2	-0.513	3.612
TTC23L	-0.514	3.393
LAPTM4B	-0.515	3.236
ANGPT4	-0.526	3.402
RBL1	-0.527	3.564
NDUFA12	-0.527	4.419
FAM162A	-0.528	3.512
PDZD7	-0.529	4.077
GTF2F2	-0.53	3.515
PERM1	-0.534	3.066
CNNM4	-0.534	3.241
MYOT	-0.537	4.285
NA	-0.54	3.063
CFLAR	-0.544	3.103
HNRNPD	-0.545	4.684
RHPN2	-0.548	3.761
ACSL6	-0.552	3.19
SUMO1	-0.567	3.502
NME7	-0.57	3.078
OSBPL9	-0.576	3.546
TUBA4B	-0.577	4.273
PERM1	-0.586	3.077
AMOT	-0.594	3.477
EIF3H	-0.61	4.141
NA	-0.61	4.141
ASB8	-0.627	3.276
PPP1R1A	-0.629	3.338
CDKN2A	-0.637	3.193
BRI3	-0.641	3.434
	-0.647	3.393
ZNF263	-0.651	3.829
MRPL35	-0.654	3.392
ACSL6	-0.674	3.109
ACSL6	-0.674	3.109
ACSL6	-0.674	3.109
ACSL6	-0.674	3.109
TAF1A	-0.676	3.542
NRAP	-0.678	3.498
NRAP	-0.691	3.561
NRAP	-0.691	3.561
ENAM	-0.704	4.082
IRAG2	-0.728	3.09
CDH17	-0.765	3.434
KANSL2	-0.776	3.161
PUS3	-0.8	3.175
PUS3	-0.8	3.175
NPHP1	-0.861	3.371
CRYM	-0.87	3.93
TUBA4A	-0.874	4.427

## Sheet: Overlapping DEGs
Overexpression	Lowerexpression
THBS4	TUBA4B
COL4A1	TUBA4A
THY1	NRAP
PXDN	ENAM
COL3A1
LOXL2
COL1A1
LOX
COL4A2
MSR1
COL5A2
ASPN
COL5A1
BGN
MS4A4A
HACD4
MS4A7
PECAM1
SLCO2B1
SPARC
LAMA4
CDK6
ELN
MS4A6A
SNAI2
CD53
SERPINH1
XAF1
COL1A2
CXCR4
MEST
ENPP2
TMSB10
ECM2
NES
SLFN12
NID1
MYO1B
DOCK1
LTBP2
PLXND1
ADGRL2
ABI3BP
CTSK
RGL1
TSTD1
WIPF1

## Sheet: BP
Category	Term	Genes	Count	List Total	Pop Hits	Pop Total	P-Value	Benjamini	Fold Enrichment	Bonferroni	FDR	Fisher Exact
GOTERM_BP_DIRECT	collagen fibril organization	0.1765	9	50	66	19478	4.53e-12	1.92e-09	53.12	1.92e-09	1.9e-09	7.5e-14
GOTERM_BP_DIRECT	extracellular matrix organization	0.1765	9	50	164	19478	7.16e-09	1.52e-06	21.38	3.04e-06	1.5e-06	3.18e-10
GOTERM_BP_DIRECT	cellular response to amino acid stimulus	0.098	5	50	64	19478	2.01e-05	0.00272	30.43	0.0085	0.00268	6.17e-07
GOTERM_BP_DIRECT	basement membrane organization	0.0784	4	50	23	19478	2.56e-05	0.00272	67.75	0.0108	0.00268	3.28e-07
GOTERM_BP_DIRECT	skin development	0.0784	4	50	41	19478	0.000149	0.0111	38.01	0.0614	0.0109	3.63e-06
GOTERM_BP_DIRECT	regulation of cell migration	0.098	5	50	108	19478	0.000156	0.0111	18.04	0.0643	0.0109	8.29e-06
GOTERM_BP_DIRECT	collagen biosynthetic process	0.0588	3	50	12	19478	0.000403	0.0244	97.39	0.157	0.0241	3.44e-06
GOTERM_BP_DIRECT	supramolecular fiber organization	0.0588	3	50	18	19478	0.000924	0.0491	64.93	0.325	0.0484	1.26e-05

## Sheet: CC
Category	Term	Genes	Count	List Total	Pop Hits	Pop Total	P-Value	Benjamini	Fold Enrichment	Bonferroni	FDR	Fisher Exact
GOTERM_CC_DIRECT	collagen-containing extracellular matrix	0.3922	20	51	387	20795	1.5e-20	1.69e-18	21.07	1.69e-18	1.56e-18	6.78e-22
GOTERM_CC_DIRECT	collagen trimer	0.1961	10	51	102	20795	2.43e-12	1.37e-10	39.98	2.75e-10	1.26e-10	5.55e-14
GOTERM_CC_DIRECT	basement membrane	0.1765	9	51	97	20795	7.63e-11	2.18e-09	37.83	8.63e-09	2.01e-09	1.85e-12
GOTERM_CC_DIRECT	extracellular region	0.4902	25	51	2313	20795	7.72e-11	2.18e-09	4.41	8.73e-09	2.01e-09	1.73e-11
GOTERM_CC_DIRECT	extracellular space	0.3922	20	51	1867	20795	2.36e-08	5.33e-07	4.37	2.66e-06	4.9e-07	5.31e-09
GOTERM_CC_DIRECT	extracellular matrix	0.1765	9	51	223	20795	5.62e-08	1.06e-06	16.46	6.35e-06	9.74e-07	3.28e-09
GOTERM_CC_DIRECT	endoplasmic reticulum lumen	0.1765	9	51	318	20795	8.41e-07	1.36e-05	11.54	9.51e-05	1.25e-05	7.07e-08
GOTERM_CC_DIRECT	extracellular exosome	0.2941	15	51	2242	20795	0.000605	0.00854	2.73	0.0661	0.00786	0.000216

## Sheet: MF
Category	Term	Genes	Count	List Total	Pop Hits	Pop Total	P-Value	Benjamini	Fold Enrichment	Bonferroni	FDR	Fisher Exact
GOTERM_MF_DIRECT	extracellular matrix structural constituent	0.2941	15	51	121	19253	5.29e-20	6.82e-18	46.8	6.82e-18	6.45e-18	1e-21
GOTERM_MF_DIRECT	extracellular matrix structural constituent conferring tensile strength	0.1373	7	51	45	19253	1.7e-09	1.09e-07	58.72	2.19e-07	1.03e-07	2.51e-11
GOTERM_MF_DIRECT	platelet-derived growth factor binding	0.098	5	51	11	19253	1.31e-08	5.63e-07	171.6	1.69e-06	5.33e-07	4.87e-11
GOTERM_MF_DIRECT	collagen binding	0.1176	6	51	70	19253	1.03e-06	3.31e-05	32.36	0.000132	3.13e-05	2.94e-08
GOTERM_MF_DIRECT	proteoglycan binding	0.0588	3	51	14	19253	0.00059	0.0152	80.89	0.0733	0.0144	6.24e-06
GOTERM_MF_DIRECT	integrin binding	0.098	5	51	160	19253	0.000786	0.0169	11.8	0.0964	0.016	6.42e-05
GOTERM_MF_DIRECT	heparin binding	0.098	5	51	179	19253	0.00119	0.022	10.54	0.143	0.0208	0.000109
GOTERM_MF_DIRECT	extracellular matrix binding	0.0588	3	51	31	19253	0.00293	0.0472	36.53	0.315	0.0447	7.47e-05

## Sheet: Reactome
Category	Term	Genes	Count	List Total	Pop Hits	Pop Total	P-Value	Benjamini	Fold Enrichment	Bonferroni	FDR	Fisher Exact
REACTOME_PATHWAY	Extracellular matrix organization	0.3922	20	39	323	11494	4.21e-20	1.18e-17	18.25	1.18e-17	1.07e-17	2.18e-21
REACTOME_PATHWAY	ECM proteoglycans	0.2157	11	39	76	11494	3.53e-14	4.94e-12	42.66	9.89e-12	4.47e-12	7.1e-16
REACTOME_PATHWAY	Collagen formation	0.2157	11	39	90	11494	2.05e-13	1.83e-11	36.02	5.74e-11	1.65e-11	5.09e-15
REACTOME_PATHWAY	Assembly of collagen fibrils and other multimeric structures	0.1961	10	39	61	11494	2.61e-13	1.83e-11	48.31	7.31e-11	1.65e-11	4.56e-15
REACTOME_PATHWAY	Crosslinking of collagen fibrils	0.1373	7	39	18	11494	1.56e-11	8.72e-10	114.61	4.36e-09	7.88e-10	9.08e-14
REACTOME_PATHWAY	Degradation of the extracellular matrix	0.1961	10	39	141	11494	5.86e-10	2.74e-08	20.9	1.64e-07	2.47e-08	2.63e-11
REACTOME_PATHWAY	Collagen degradation	0.1569	8	39	64	11494	1.31e-09	5.22e-08	36.84	3.65e-07	4.72e-08	3.16e-11
REACTOME_PATHWAY	Collagen biosynthesis and modifying enzymes	0.1569	8	39	67	11494	1.81e-09	6.35e-08	35.19	5.08e-07	5.74e-08	4.62e-11
REACTOME_PATHWAY	Scavenging by Class A Receptors	0.1176	6	39	19	11494	3.38e-09	1.05e-07	93.07	9.46e-07	9.5e-08	2.68e-11
REACTOME_PATHWAY	Collagen chain trimerization	0.1373	7	39	44	11494	5.56e-09	1.56e-07	46.89	1.56e-06	1.41e-07	1.03e-10
REACTOME_PATHWAY	Non-integrin membrane-ECM interactions	0.1569	8	39	81	11494	7.02e-09	1.79e-07	29.11	1.96e-06	1.61e-07	2.2e-10
REACTOME_PATHWAY	Integrin cell surface interactions	0.1569	8	39	85	11494	9.87e-09	2.3e-07	27.74	2.76e-06	2.08e-07	3.26e-10
REACTOME_PATHWAY	MET activates PTK2 signaling	0.1176	6	39	31	11494	4.8e-08	1.03e-06	57.04	1.34e-05	9.34e-07	7.06e-10
REACTOME_PATHWAY	MET promotes cell motility	0.1176	6	39	42	11494	2.34e-07	4.68e-06	42.1	6.55e-05	4.23e-06	4.9e-09
REACTOME_PATHWAY	Signaling by PDGF	0.1176	6	39	58	11494	1.21e-06	2.14e-05	30.49	0.000339	1.94e-05	3.63e-08
REACTOME_PATHWAY	Binding and Uptake of Ligands by Scavenger Receptors	0.1373	7	39	107	11494	1.22e-06	2.14e-05	19.28	0.000343	1.94e-05	5.98e-08
REACTOME_PATHWAY	Syndecan interactions	0.098	5	39	27	11494	1.69e-06	2.78e-05	54.58	0.000472	2.51e-05	2.64e-08
REACTOME_PATHWAY	Signaling by MET	0.1176	6	39	80	11494	6.04e-06	9.39e-05	22.1	0.00169	8.48e-05	2.55e-07
REACTOME_PATHWAY	Signaling by Receptor Tyrosine Kinases	0.2157	11	39	538	11494	6.7e-06	9.87e-05	6.03	0.00187	8.92e-05	1.08e-06
REACTOME_PATHWAY	NCAM1 interactions	0.098	5	39	42	11494	1.04e-05	0.000145	35.09	0.0029	0.000131	2.68e-07
REACTOME_PATHWAY	Anchoring fibril formation	0.0784	4	39	15	11494	1.48e-05	0.000197	78.59	0.00412	0.000178	1.5e-07
REACTOME_PATHWAY	NCAM signaling for neurite out-growth	0.098	5	39	61	11494	4.63e-05	0.000589	24.16	0.0129	0.000533	1.79e-06
REACTOME_PATHWAY	Axon guidance	0.1961	10	39	544	11494	5.3e-05	0.000645	5.42	0.0147	0.000583	9.52e-06
REACTOME_PATHWAY	Nervous system development	0.1961	10	39	569	11494	7.51e-05	0.000877	5.18	0.0208	0.000792	1.41e-05
REACTOME_PATHWAY	Laminin interactions	0.0784	4	39	30	11494	0.000127	0.00143	39.3	0.035	0.00129	2.91e-06
REACTOME_PATHWAY	Elastic fibre formation	0.0784	4	39	44	11494	0.000402	0.00433	26.79	0.107	0.00391	1.39e-05
REACTOME_PATHWAY	Signal Transduction	0.3725	19	39	2628	11494	0.000762	0.0079	2.13	0.192	0.00714	0.000349
REACTOME_PATHWAY	Vesicle-mediated transport	0.1765	9	39	752	11494	0.00273	0.0273	3.53	0.535	0.0247	0.000748

## Sheet: Hubgene
Hub Genes
COL3A1
COL5A1
COL4A2
COL1A2
LOX
SPARC
COL5A2
COL4A1
COL1A1
BGN

## Sheet: BP2
Category	Term	Genes	Count	List Total	Pop Hits	Pop Total	P-Value	Benjamini	Fold Enrichment	Bonferroni	FDR	Fisher Exact
GOTERM_BP_DIRECT	collagen fibril organization	0.6	6	10	66	19478	4.77e-11	6.11e-09	177.07	6.11e-09	5.54e-09	2.49e-13
GOTERM_BP_DIRECT	extracellular matrix organization	0.6	6	10	164	19478	4.88e-09	3.12e-07	71.26	6.25e-07	2.83e-07	6.64e-11
GOTERM_BP_DIRECT	cellular response to amino acid stimulus	0.5	5	10	64	19478	1.32e-08	5.63e-07	152.17	1.69e-06	5.1e-07	8.12e-11
GOTERM_BP_DIRECT	skin development	0.4	4	10	41	19478	7.21e-07	2.31e-05	190.03	9.23e-05	2.09e-05	3.51e-09
GOTERM_BP_DIRECT	blood vessel development	0.3	3	10	47	19478	0.000203	0.0052	124.33	0.0256	0.00471	1.56e-06
GOTERM_BP_DIRECT	collagen-activated tyrosine kinase receptor signaling pathway	0.3	3	10	58	19478	0.00031	0.0066	100.75	0.0389	0.00598	2.96e-06
GOTERM_BP_DIRECT	skeletal system development	0.3	3	10	131	19478	0.00157	0.0251	44.61	0.182	0.0227	3.45e-05

## Sheet: CC2
Category	Term	Genes	Count	List Total	Pop Hits	Pop Total	P-Value	Benjamini	Fold Enrichment	Bonferroni	FDR	Fisher Exact
GOTERM_CC_DIRECT	collagen-containing extracellular matrix	1	10	10	387	20795	2.44e-16	6.84e-15	53.73	6.22e-15	6.11e-15	4.44e-18
GOTERM_CC_DIRECT	collagen trimer	0.8	8	10	102	20795	1.98e-15	2.77e-14	163.1	5.6e-14	2.47e-14	1.13e-17
GOTERM_CC_DIRECT	extracellular space	1	10	10	1867	20795	3.72e-10	3.48e-09	11.14	1.04e-08	3.1e-09	3.33e-11
GOTERM_CC_DIRECT	endoplasmic reticulum lumen	0.7	7	10	318	20795	9.86e-10	6.9e-09	45.78	2.76e-08	6.16e-09	2.11e-11
GOTERM_CC_DIRECT	extracellular region	1	10	10	2313	20795	2.57e-09	1.44e-08	8.99	7.2e-08	1.29e-08	2.85e-10
GOTERM_CC_DIRECT	basement membrane	0.4	4	10	97	20795	8.1e-06	3.78e-05	85.75	0.000227	3.37e-05	9.14e-08

[truncated: 2 more sheets: MF2, Reactome2]
